# Supplementary material for: Seasonal divergence in reproductive timing on the verge of spring: comparing hypothalamic transcriptome of two seasonally sympatric North American songbird populations
Source: Front Physiol. 2025 Sep 3;16:1627516. doi: 10.3389/fphys.2025.1627516 (PMC12440951; doi:10.3389/fphys.2025.1627516)
Supplement: Supplementary file 1 [file Table1.xlsx]

## Sheet: Sheet1
id	Mig_1	Mig_2	Mig_3	Mig_6	Mig_7	Mig_9	Res_10	Res_11	Res_13	Res_14	Res_4	Res_5	Res_8	Mig Avg	Res Avg	Mig_vs_Res_Fold_Change	Mig_vs_Res_log2fc	Mig_vs_Res pvalue	Mig_vs_Res adjusted_pvalue_BH	GeneID	Symbol	Description	ENSEMBL GeneID	Biotype	ENSEMBL Description	ENSEMBL TranscriptID
XP_012426885.1	71.3628	65.7717	78.463	75.7797	73.8788	73.0748	48.4942	46.1684	34.0679	38.9971	34.0128	51.411	26.0962	73.0551	39.8925	1.8313	0.872869	2.22902e-06	0.0134663	GeneID:100231534	LOC100231534	LOW QUALITY PROTEIN: macrophage mannose receptor 1-like	.	.	.	.
XP_012430496.1	4.60405	0.811996	0	5.12025	1.17268	2.00205	10.0648	11.3065	18.0986	13.8377	9.19264	15.3331	13.0481	2.28517	12.9831	0.176012	-2.50626	2.35342e-06	0.0134663	GeneID:105759433	C7H21orf58	uncharacterized protein C21orf58 homolog	.	.	.	.
NP_001135792.1	36.8324	39.7878	42.881	26.6253	38.6984	37.0379	64.9639	144.158	42.5849	123.281	48.721	95.6064	97.4256	36.9771	88.1059	0.41969	-1.2526	5.66592e-06	0.0216136	GeneID:100216318	GNRH1	progonadoliberin-1 precursor	ENSTGUG00000004367.1	protein_coding	gonadotropin releasing hormone 1 [Source:HGNC Symbol;Acc:HGNC:4419]	ENSTGUT00000004536.1
XP_012426005.1	104.742	161.587	175.173	137.223	121.959	126.129	201.297	227.073	170.339	178.632	235.332	229.095	229.646	137.802	210.202	0.655571	-0.609176	3.19319e-05	0.0913572	GeneID:100218857	FAIM2	protein lifeguard 2	ENSTGUG00000004143.1	protein_coding	Fas apoptotic inhibitory molecule 2 [Source:HGNC Symbol;Acc:HGNC:17067]	ENSTGUT00000004321.1
XP_002189372.1	26.4733	34.9158	31.0203	17.4089	19.9356	31.0318	38.4293	38.6307	67.0711	83.0261	39.5283	43.2935	85.2474	26.7976	56.4609	0.474622	-1.07515	0.000114781	0.202294	GeneID:100222960	LOC100222960	endonuclease domain-containing 1 protein-like	.	.	.	.
XP_012425964.1	557.09	709.685	791.017	682.017	663.737	687.704	990.928	801.822	844.245	1013.92	846.642	927.201	848.125	681.875	896.127	0.760913	-0.394196	9.65932e-05	0.202294	GeneID:100232766	DDHD2	LOW QUALITY PROTEIN: phospholipase DDHD2	ENSTGUG00000004804.1	protein_coding	DDHD domain containing 2 [Source:HGNC Symbol;Acc:HGNC:29106]	ENSTGUT00000005008.1
XP_012427855.1	224.447	106.371	87.5867	92.1645	111.405	165.169	74.1137	60.3015	77.7174	79.2522	65.2677	87.4888	65.2404	131.191	72.7688	1.80284	0.850272	0.000123738	0.202294	GeneID:100231170	SAYSD1	LOW QUALITY PROTEIN: SAYSvFN domain-containing protein 1	.	.	.	.
XP_012428273.1	92.081	120.987	94.8855	73.7316	84.433	61.0625	134.503	148.869	198.02	94.3478	165.467	157.841	115.693	87.8635	144.963	0.60611	-0.722348	0.000204004	0.291827	GeneID:100222006	GREB1	protein GREB1	ENSTGUG00000013081.1	protein_coding	growth regulation by estrogen in breast cancer 1 [Source:HGNC Symbol;Acc:HGNC:24885]	ENSTGUT00000013625.1
XP_002194289.1	5.75506	9.74395	9.12361	13.3127	10.5541	5.00512	13.7248	29.2085	24.4863	21.3855	19.3045	14.4312	25.2263	8.91575	21.1096	0.422356	-1.24347	0.000250603	0.318656	GeneID:100227422	TNFRSF8	tumor necrosis factor receptor superfamily member 8	.	.	.	.
XP_002192669.1	980.662	1148.16	749.961	1150.01	1145.71	1276.31	759.437	870.603	869.796	729.623	703.237	856.85	742.001	1075.13	790.221	1.36055	0.44419	0.000350724	0.385225	GeneID:100224938	SDHAF4	succinate dehydrogenase assembly factor 4, mitochondrial	ENSTGUG00000012720.1	protein_coding	succinate dehydrogenase complex assembly factor 4 [Source:HGNC Symbol;Acc:HGNC:20957]	ENSTGUT00000013240.1
XP_012426625.1	171.501	177.015	114.957	189.449	136.031	145.149	124.438	100.817	113.914	122.023	79.0567	87.4888	107.864	155.684	105.086	1.48149	0.567048	0.000370279	0.385225	GeneID:105758927	CD320	CD320 antigen	.	.	.	.
XP_002196999.2	1342.08	1346.29	935.17	1249.34	1027.27	1124.15	753.947	829.146	1029.49	1051.66	755.635	721.558	835.077	1170.72	853.788	1.3712	0.455442	0.000418532	0.39914	GeneID:100231289	LOC100231289	tetratricopeptide repeat protein 30B	.	.	.	.
XP_002191587.1	5.75506	12.9919	6.38653	2.0481	2.34536	6.00615	18.2997	10.3643	14.9047	30.1913	11.9504	18.0389	16.5276	5.92219	17.1824	0.344666	-1.53673	0.000538044	0.439813	GeneID:100217841	ACE	angiotensin-converting enzyme	.	.	.	.
XP_002197551.1	377.532	64.1477	180.647	185.353	274.407	134.137	59.474	149.812	56.4249	90.5739	58.8329	60.4304	148.748	202.704	89.1851	2.27285	1.1845	0.000528025	0.439813	GeneID:100229516	LOC100229516	C-C motif chemokine 3-like	.	.	.	.
XP_012424859.1	1462.94	967.899	1158.7	1365.06	2439.17	1197.23	1013.8	764.133	815.5	3615.41	837.449	921.79	1017.75	1431.83	1283.69	1.1154	0.157565	0.000625261	0.477033	GeneID:100217854	LOC100217854	LOW QUALITY PROTEIN: hemoglobin subunit beta-like	.	.	.	.
XP_012425878.1	235.957	247.659	530.082	373.778	343.595	211.216	126.268	237.437	209.73	260.4	102.958	110.038	198.331	323.715	177.88	1.81985	0.863817	0.000709184	0.477406	GeneID:100220650	LOC100220650	probable glutamate receptor	.	.	.	.
XP_012430394.1	13.8121	18.6759	28.2832	54.2747	23.4536	22.0225	78.6886	43.3417	69.2004	54.0927	44.1247	55.0188	33.0551	26.7537	53.9317	0.496066	-1.0114	0.000692143	0.477406	GeneID:100222710	PARP9	poly [ADP-ribose] polymerase 9	.	.	.	.
XP_002193007.1	42.5874	25.9839	114.045	75.7797	37.5258	20.0205	36.5994	13.191	18.0986	26.4174	22.0623	9.01947	23.4865	52.6571	21.2678	2.47591	1.30796	0.000871941	0.507846	GeneID:100230128	CRYGS	beta-crystallin S	ENSTGUG00000006819.1	protein_coding	crystallin gamma S [Source:HGNC Symbol;Acc:HGNC:2417]	ENSTGUT00000007085.1
XP_002199711.1	448.895	585.449	613.107	505.881	484.317	486.498	606.635	702.89	591.929	714.527	628.776	699.009	666.322	520.691	658.584	0.790622	-0.33894	0.000887533	0.507846	GeneID:100223469	SLITRK1	SLIT and NTRK-like protein 1	ENSTGUG00000012599.1	protein_coding	SLIT and NTRK like family member 1 [Source:HGNC Symbol;Acc:HGNC:20297]	ENSTGUT00000013116.1
XP_012426154.1	402.854	419.802	416.949	354.321	411.611	435.446	494.091	567.211	423.719	524.574	558.912	586.265	461.902	406.83	516.668	0.787412	-0.34481	0.000863734	0.507846	GeneID:100217698	HYOU1	LOW QUALITY PROTEIN: hypoxia up-regulated protein 1	ENSTGUG00000000039.1	protein_coding	hypoxia up-regulated 1 [Source:HGNC Symbol;Acc:HGNC:16931]	ENSTGUT00000000047.1
XP_012426588.1	1027.85	505.062	300.167	334.864	433.892	591.605	341.289	290.201	300.223	403.809	256.475	312.074	279.229	532.241	311.9	1.70645	0.770996	0.000984605	0.510792	GeneID:105758912	LOC105758912	cytochrome c oxidase assembly factor 3 homolog, mitochondrial	.	.	.	.
XP_012427698.1	16.1142	13.8039	14.5978	25.6013	10.5541	13.0133	5.48991	8.4799	3.19386	10.0638	2.75779	0.901947	9.56859	15.6141	5.7794	2.70168	1.43386	0.00102658	0.510792	GeneID:101233588	LOC101233588	calpain-13	.	.	.	.
XP_012428829.1	34.5304	18.6759	39.2315	29.6975	17.5902	31.0318	43.0043	46.1684	76.6527	64.1565	29.4164	41.4896	69.5897	28.4595	52.9254	0.53773	-0.895047	0.000981078	0.510792	GeneID:100226425	RSPH4A	radial spoke head protein 4 homolog A	.	.	.	.
XP_002199746.1	14.9632	8.93196	3.64944	70.6595	24.6263	21.0215	3.65994	10.3643	3.19386	3.77391	11.0312	6.31363	9.56859	23.9753	6.84363	3.5033	1.80872	0.00118991	0.567387	GeneID:100223994	LOC100223994	fatty acid-binding protein, adipocyte	.	.	.	.
XP_002187435.1	1058.93	935.419	619.493	1100.85	1098.8	1074.1	618.529	792.4	777.174	694.4	689.448	812.654	690.678	981.266	725.04	1.3534	0.436583	0.00133497	0.587302	GeneID:100231028	VHL	von Hippel-Lindau disease tumor suppressor	.	.	.	.
XP_002196844.1	9.2081	4.87198	6.38653	2.0481	4.69072	2.00205	10.9798	12.2487	11.7108	12.5797	11.0312	23.4506	8.69872	4.86791	12.9571	0.375695	-1.41237	0.00138563	0.587302	GeneID:100221986	LOC100221986	prolactin-releasing peptide receptor-like	.	.	.	.
XP_002200066.1	244.015	181.075	179.735	205.834	199.356	187.192	116.203	207.286	143.724	135.861	128.697	130.782	140.919	199.534	143.353	1.39191	0.477063	0.0013138	0.587302	GeneID:100223753	C15H12orf49	UPF0454 protein C12orf49 homolog	.	.	.	.
XP_002194798.1	37.9834	69.0197	80.2878	81.924	63.3247	69.0707	109.798	94.2211	75.5881	116.991	113.989	103.724	87.8571	66.935	100.31	0.667283	-0.583628	0.00143784	0.587666	GeneID:100229802	LOC100229802	sterile alpha motif domain-containing protein 9-like	.	.	.	.
XP_012425688.1	74.8158	60.8997	45.6181	56.3228	59.8067	47.0482	31.1095	46.1684	34.0679	31.4493	45.9632	38.7837	32.1853	57.4185	37.1039	1.54751	0.629946	0.00153713	0.606585	GeneID:100231634	SAMD10	sterile alpha motif domain-containing protein 10	ENSTGUG00000007216.1	protein_coding	sterile alpha motif domain containing 10 [Source:HGNC Symbol;Acc:HGNC:16129]	ENSTGUT00000007504.1
XP_002197982.2	42.5874	4.05998	4.56181	7.16835	8.20876	15.0154	2.74495	4.71106	0	0	1.83853	0	7.82885	13.6003	2.4462	5.55977	2.47502	0.00159245	0.607465	GeneID:100228043	CETP	cholesteryl ester transfer protein	ENSTGUG00000005087.1	protein_coding	cholesteryl ester transfer protein [Source:HGNC Symbol;Acc:HGNC:1869]	ENSTGUT00000005307.1
XP_012428342.1	709.023	723.488	650.513	795.687	646.147	669.685	602.06	559.674	592.994	632.759	588.329	572.736	560.197	699.091	586.964	1.19103	0.252207	0.00176259	0.65068	GeneID:100222015	NEK4	serine/threonine-protein kinase Nek4	.	.	.	.
XP_002191477.1	3.45304	2.43599	7.29889	9.21645	4.69072	5.00512	9.14984	14.1332	22.357	35.2232	2.75779	20.7448	9.56859	5.35003	16.2763	0.3287	-1.60516	0.00210425	0.650933	GeneID:100232028	LOC100232028	aquaporin-12-like	.	.	.	.
XP_002196390.1	316.528	333.73	236.302	359.442	343.595	390.4	186.657	310.93	209.73	231.467	172.822	275.094	253.133	329.999	234.262	1.40868	0.494343	0.00191076	0.650933	GeneID:100221260	TFB1M	dimethyladenosine transferase 1, mitochondrial	ENSTGUG00000011136.1	protein_coding	transcription factor B1, mitochondrial [Source:HGNC Symbol;Acc:HGNC:17037]	ENSTGUT00000011603.1
XP_004176473.1	162.293	194.067	230.827	204.81	170.039	188.193	244.301	235.553	304.482	198.759	250.959	299.446	246.174	191.705	254.239	0.754033	-0.4073	0.0019381	0.650933	GeneID:100221800	TMEM132B	LOW QUALITY PROTEIN: transmembrane protein 132B	.	.	.	.
XP_012425494.1	93.232	71.4557	50.1799	84.9962	80.9149	63.0645	53.0691	54.6483	55.3603	55.3507	38.6091	36.9798	49.5827	73.9739	49.0857	1.50703	0.591712	0.00191458	0.650933	GeneID:100225271	MINA	bifunctional lysine-specific demethylase and histidyl-hydroxylase MINA	.	.	.	.
XP_012430005.1	163.444	120.987	108.571	62.4671	77.3969	93.0953	75.0287	44.2839	66.0065	62.8985	85.4915	62.2343	60.891	104.327	65.2621	1.59858	0.676794	0.00210455	0.650933	GeneID:100222848	ABCC2	canalicular multispecific organic anion transporter 1	.	.	.	.
XP_012430082.1	218.692	176.203	147.802	187.401	182.938	178.182	138.163	159.234	145.853	135.861	139.728	125.371	137.44	181.87	140.236	1.29689	0.375055	0.00203046	0.650933	GeneID:105759373	ZCCHC10	zinc finger CCHC domain-containing protein 10	ENSTGUG00000018241.1	protein_coding	zinc finger CCHC-type containing 10 [Source:HGNC Symbol;Acc:HGNC:25954]	ENSTGUT00000018947.1
XP_002197326.1	223.296	174.579	213.492	210.954	219.291	232.238	119.863	177.136	176.727	200.017	115.827	150.625	156.577	212.309	156.682	1.35503	0.438325	0.00246861	0.724379	GeneID:100224519	RMI2	recQ-mediated genome instability protein 2	ENSTGUG00000004870.1	protein_coding	RecQ mediated genome instability 2 [Source:HGNC Symbol;Acc:HGNC:28349]	ENSTGUT00000005055.1
XP_012424086.1	89.7789	118.551	105.834	126.982	105.541	106.109	144.568	177.136	191.632	212.597	122.262	104.626	148.748	108.799	157.367	0.691374	-0.532462	0.00241518	0.724379	GeneID:100227154	TMEM132E	transmembrane protein 132E	ENSTGUG00000005003.1	protein_coding	transmembrane protein 132E [Source:HGNC Symbol;Acc:HGNC:26991]	ENSTGUT00000005211.1
XP_012426387.1	268.186	290.695	317.502	364.562	428.028	278.285	251.621	246.859	265.091	247.82	211.431	206.546	283.578	324.543	244.707	1.32625	0.407356	0.00267462	0.755106	GeneID:100221086	DYRK3	dual specificity tyrosine-phosphorylation-regulated kinase 3	ENSTGUG00000001091.1	protein_coding	dual specificity tyrosine phosphorylation regulated kinase 3 [Source:HGNC Symbol;Acc:HGNC:3094]	ENSTGUT00000001131.1
XP_012429322.1	308.471	347.534	369.506	280.59	289.652	339.347	377.888	394.787	401.362	358.522	439.408	408.582	395.792	322.517	396.62	0.813163	-0.298383	0.00270529	0.755106	GeneID:100219120	AMBRA1	LOW QUALITY PROTEIN: activating molecule in BECN1-regulated autophagy protein 1	ENSTGUG00000010628.1	protein_coding	autophagy and beclin 1 regulator 1 [Source:HGNC Symbol;Acc:HGNC:25990]	ENSTGUT00000011077.1
NP_001232132.1	2033.84	1027.18	712.554	941.102	939.317	1200.23	718.263	762.249	669.647	1022.73	620.503	778.38	715.035	1142.37	755.258	1.51255	0.596987	0.00311719	0.757221	GeneID:100190489	NDUFA11	putative NADH dehydrogenase 1 alpha subcomplex 11 variant 1	.	.	.	.
XP_002190513.1	112.799	60.0877	36.4944	46.0823	65.6701	87.0891	32.0244	60.3015	35.1325	15.0957	30.3357	52.3129	23.4865	68.0371	35.527	1.91508	0.937405	0.00288873	0.757221	GeneID:100219988	LOC100219988	keratinocyte-associated transmembrane protein 2-like	.	.	.	.
XP_002197931.1	249.77	207.871	246.337	274.445	266.198	312.32	359.589	328.832	386.458	290.591	359.432	334.622	274.01	259.49	333.362	0.778404	-0.361409	0.00315232	0.757221	GeneID:100220214	ADIPOR2	adiponectin receptor protein 2	.	.	.	.
XP_012424177.1	582.412	599.253	739.012	537.626	607.448	633.649	820.741	818.782	784.626	636.533	981.774	662.931	788.974	616.567	784.909	0.785527	-0.348267	0.00317604	0.757221	GeneID:100229073	AP2B1	AP-2 complex subunit beta	ENSTGUG00000004771.1	protein_coding	adaptor related protein complex 2 beta 1 subunit [Source:HGNC Symbol;Acc:HGNC:563]	ENSTGUT00000005028.1
XP_012425401.1	138.121	146.971	136.854	131.078	111.405	134.137	160.122	150.754	186.309	192.47	158.113	162.35	185.283	133.095	170.772	0.779372	-0.359616	0.00297539	0.757221	GeneID:100223019	ZNF384	zinc finger protein 384	.	.	.	.
XP_012427421.1	59.8526	86.0716	83.9372	80.9	147.758	100.102	75.0287	36.7462	40.4556	46.5449	80.8952	55.9207	63.5006	93.1036	57.0131	1.63302	0.707542	0.00292695	0.757221	GeneID:100220233	CIDEA	cell death activator CIDE-A	.	.	.	.
XP_012433860.1	58.7016	118.551	124.993	175.113	181.765	155.159	441.937	210.113	283.189	154.73	218.785	134.39	214.858	135.714	236.858	0.572977	-0.803452	0.00316368	0.757221	GeneID:100221061	RNF213	E3 ubiquitin-protein ligase RNF213	.	.	.	.
XP_012430086.1	193.37	129.919	105.834	165.896	141.894	159.163	106.138	116.834	121.367	104.412	68.9448	113.645	110.474	149.346	105.974	1.40928	0.494956	0.00355619	0.830553	GeneID:105759374	BBIP1	BBSome-interacting protein 1	.	.	.	.
NP_001232637.1	177.256	100.688	104.009	190.473	158.312	88.0902	86.0085	107.412	67.0711	100.638	80.8952	73.0577	113.083	136.471	89.738	1.52078	0.604807	0.00439646	0.841984	GeneID:100190418	ORC6	putative origin recognition complex subunit 6	ENSTGUG00000008874.1	protein_coding	Taeniopygia guttata origin recognition complex subunit 6 (ORC6), mRNA. [Source:RefSeq mRNA;Acc:NM_001245708]	ENSTGUT00000009246.1
XP_002190205.1	28.7753	17.0519	33.7574	27.6494	30.4897	41.042	55.814	36.7462	45.7787	27.6754	79.9759	41.4896	59.1513	29.7943	49.5187	0.601677	-0.73294	0.00525114	0.841984	GeneID:100225378	ADAM12	disintegrin and metalloproteinase domain-containing protein 12	ENSTGUG00000011498.1	protein_coding	ADAM metallopeptidase domain 12 [Source:HGNC Symbol;Acc:HGNC:190]	ENSTGUT00000011990.1
XP_002190696.2	13.8121	12.9919	25.5461	15.3608	5.8634	9.00922	32.0244	40.5151	25.5509	13.8377	22.9816	25.2545	25.2263	13.7639	26.4844	0.5197	-0.944248	0.0047462	0.841984	GeneID:100224594	FRMD7	FERM domain-containing protein 7	ENSTGUG00000003017.1	protein_coding	FERM domain containing 7 [Source:HGNC Symbol;Acc:HGNC:8079]	ENSTGUT00000003147.1
XP_002191255.1	184.162	184.323	193.421	145.415	141.894	145.149	233.321	329.774	155.435	267.948	195.803	250.741	191.372	165.727	232.056	0.714169	-0.485664	0.00486168	0.841984	GeneID:100221562	SV2C	synaptic vesicle glycoprotein 2C	ENSTGUG00000004114.1	protein_coding	synaptic vesicle glycoprotein 2C [Source:HGNC Symbol;Acc:HGNC:30670]	ENSTGUT00000004332.1
XP_002192412.1	755.064	626.049	452.531	584.733	689.536	618.633	459.322	643.53	379.005	490.609	426.538	442.856	407.97	621.091	464.261	1.3378	0.419867	0.00384399	0.841984	GeneID:100228401	ZFAND2B	AN1-type zinc finger protein 2B	ENSTGUG00000005746.1	protein_coding	zinc finger AN1-type containing 2B [Source:HGNC Symbol;Acc:HGNC:25206]	ENSTGUT00000005971.1
XP_002192784.2	62.1547	57.6517	67.5147	74.7557	65.6701	90.0922	85.0935	65.0126	117.108	142.151	97.442	85.685	124.392	69.6398	102.412	0.679997	-0.556399	0.00455059	0.841984	GeneID:100225934	LOC100225934	lysophospholipid acyltransferase 5-like	.	.	.	.
XP_002193829.1	695.211	767.336	913.273	696.354	689.536	687.704	916.814	1147.61	846.374	754.783	890.767	994.847	974.256	741.569	932.208	0.795498	-0.33007	0.00406278	0.841984	GeneID:100226202	G3BP2	ras GTPase-activating protein-binding protein 2	ENSTGUG00000001561.1	protein_coding	G3BP stress granule assembly factor 2 [Source:HGNC Symbol;Acc:HGNC:30291]	ENSTGUT00000001631.1
XP_002195736.1	3454.19	3702.7	4049.06	3173.53	3041.93	2627.69	4571.26	6076.32	3489.83	5156.42	3422.42	5653.4	3618.67	3341.52	4569.76	0.731224	-0.451615	0.00470766	0.841984	GeneID:100228250	HSPA8	heat shock cognate 71 kDa protein	ENSTGUG00000000491.1	protein_coding	heat shock protein family A (Hsp70) member 8 [Source:HGNC Symbol;Acc:HGNC:5241]	ENSTGUT00000000509.1
XP_002196669.1	394.797	310.182	572.05	275.47	280.27	401.411	247.961	226.131	285.318	314.493	200.399	177.684	330.551	372.363	254.648	1.46227	0.548206	0.00487216	0.841984	GeneID:100226809	LOC100226809	guanine nucleotide-binding protein G(I)/G(S)/G(O) subunit gamma-11	.	.	.	.
XP_002197769.1	450.046	602.501	364.944	481.304	409.265	427.437	287.305	393.844	397.104	276.754	387.01	347.25	354.038	455.916	349.043	1.30619	0.385362	0.00529735	0.841984	GeneID:100217989	RP2	protein XRP2	ENSTGUG00000010609.1	protein_coding	RP2, ARL3 GTPase activating protein [Source:HGNC Symbol;Acc:HGNC:10274]	ENSTGUT00000011054.1
XP_002198077.2	483.425	478.266	506.36	497.688	404.575	503.515	369.654	345.792	483.338	382.423	333.693	388.739	411.449	478.972	387.87	1.23488	0.304368	0.00445549	0.841984	GeneID:100221235	KDM8	lysine-specific demethylase 8	ENSTGUG00000009477.1	protein_coding	lysine demethylase 8 [Source:HGNC Symbol;Acc:HGNC:25840]	ENSTGUT00000009884.1
XP_002199458.1	80.5708	49.5318	47.4428	78.8519	69.1881	45.0461	30.1945	57.4749	20.2278	45.287	31.255	27.9604	48.7128	61.7719	37.3018	1.65601	0.727708	0.0045977	0.841984	GeneID:100218122	PLEK2	pleckstrin-2	ENSTGUG00000011537.1	protein_coding	pleckstrin 2 [Source:HGNC Symbol;Acc:HGNC:19238]	ENSTGUT00000012022.1
XP_004175405.1	2.30202	0.811996	0.912361	0	4.69072	0	2.74495	2.82663	5.32311	0	9.19264	17.137	15.6577	1.45285	7.55457	0.192314	-2.37846	0.00488321	0.841984	GeneID:100228369	LOC100228369	von Willebrand factor D and EGF domain-containing protein isoform X2	.	.	.	.
XP_004176341.1	508.747	534.293	587.561	438.294	539.433	511.524	679.833	575.691	613.222	905.739	646.242	625.049	600.212	519.975	663.713	0.783434	-0.352116	0.00369033	0.841984	GeneID:100228833	DAG1	LOW QUALITY PROTEIN: dystroglycan	ENSTGUG00000005169.1	protein_coding	dystroglycan 1 [Source:HGNC Symbol;Acc:HGNC:2666]	ENSTGUT00000005377.1
XP_004176635.2	66.7587	90.9436	70.2518	60.419	73.8788	54.0553	121.693	81.0302	61.748	145.925	97.442	125.371	94.816	69.3845	104.003	0.667137	-0.583946	0.00455057	0.841984	GeneID:100224703	LHX5	LOW QUALITY PROTEIN: LIM/homeobox protein Lhx5	.	.	.	.
XP_012424141.1	161.142	214.367	239.951	169.992	166.521	207.212	221.426	244.975	285.318	217.629	239.009	266.976	276.619	193.197	250.279	0.771928	-0.373461	0.0043356	0.841984	GeneID:100229892	RASGRF1	LOW QUALITY PROTEIN: ras-specific guanine nucleotide-releasing factor 1	ENSTGUG00000009981.1	protein_coding	Ras protein specific guanine nucleotide releasing factor 1 [Source:HGNC Symbol;Acc:HGNC:9875]	ENSTGUT00000010428.1
XP_012424164.1	676.795	593.569	674.235	679.969	610.966	730.748	746.627	788.631	795.272	823.971	751.038	1172.53	773.316	661.047	835.912	0.790809	-0.338599	0.00494115	0.841984	GeneID:105758521	OMG	oligodendrocyte-myelin glycoprotein	ENSTGUG00000008562.1	protein_coding	oligodendrocyte myelin glycoprotein [Source:HGNC Symbol;Acc:HGNC:8135]	ENSTGUT00000008910.1
XP_012425848.1	360.267	285.823	270.059	342.033	236.881	299.306	213.191	234.611	257.638	272.98	208.673	230.898	227.037	299.061	235.004	1.27258	0.347757	0.00427382	0.841984	GeneID:100229266	LOC100229266	LOW QUALITY PROTEIN: F-box only protein 6	.	.	.	.
XP_012426459.1	4.60405	5.68397	4.56181	7.16835	5.8634	7.00717	2.74495	2.82663	1.06462	0	2.75779	0	1.73974	5.81479	1.59053	3.65587	1.87022	0.0052776	0.841984	GeneID:105758892	LOC105758892	uncharacterized protein LOC105758892	.	.	.	.
XP_012428137.1	13.8121	8.93196	9.12361	10.2405	15.2448	11.0113	20.1297	30.1508	23.4217	20.1275	19.3045	14.4312	15.6577	11.3941	20.4604	0.556882	-0.844555	0.00526112	0.841984	GeneID:100225338	GABRR1	gamma-aminobutyric acid receptor subunit rho-1	ENSTGUG00000012419.1	protein_coding	gamma-aminobutyric acid type A receptor rho1 subunit [Source:HGNC Symbol;Acc:HGNC:4090]	ENSTGUT00000012927.1
XP_012429890.1	88.6279	93.3795	78.463	83.9721	110.232	95.0973	89.6685	111.181	162.887	152.214	157.194	92.9005	147.008	91.6286	130.436	0.702478	-0.509474	0.00441168	0.841984	GeneID:100230900	MMRN2	multimerin-2	ENSTGUG00000005738.1	protein_coding	multimerin 2 [Source:HGNC Symbol;Acc:HGNC:19888]	ENSTGUT00000005955.1
XP_012429897.1	14.9632	14.6159	10.036	20.481	15.2448	19.0195	30.1945	40.5151	23.4217	16.3536	30.3357	47.8032	14.7878	15.7267	29.0588	0.541204	-0.885756	0.00522549	0.841984	GeneID:100219340	RET	proto-oncogene tyrosine-protein kinase receptor Ret	.	.	.	.
XP_012433714.1	201.427	212.743	159.663	211.978	184.111	159.163	131.758	173.367	140.53	120.765	120.424	146.115	168.755	188.181	143.102	1.31501	0.395076	0.00437546	0.841984	GeneID:100229204	UCK1	uridine-cytidine kinase 1	ENSTGUG00000004981.1	protein_coding	uridine-cytidine kinase 1 [Source:HGNC Symbol;Acc:HGNC:14859]	ENSTGUT00000005195.1
XP_012428936.1	84.0239	76.3276	64.7776	101.381	97.3324	108.111	64.0489	67.8392	66.0065	55.3507	53.3173	59.5285	79.1583	88.6589	63.6071	1.39385	0.479078	0.0054219	0.849976	GeneID:100222232	LOC100222232	uncharacterized protein LOC100222232	.	.	.	.
XP_002192521.2	0	0.811996	0	0	1.17268	0	0	143.216	0	264.174	0	0	1.73974	0.330779	58.4471	0.00565946	-7.46512	0.0058562	0.889371	GeneID:100222415	LOC100222415	cytochrome P450 2D17	.	.	.	.
XP_012424896.1	157.689	196.503	142.328	129.03	167.693	123.126	159.207	89.5101	93.6867	99.3797	116.746	101.92	114.823	152.728	110.753	1.37899	0.463617	0.00579854	0.889371	GeneID:100232763	GK	glycerol kinase	.	.	.	.
XP_012430903.1	150.783	246.847	207.106	258.061	222.809	206.211	277.24	279.837	295.965	181.148	408.153	285.917	408.84	215.303	305.3	0.705217	-0.503861	0.00590634	0.889371	GeneID:105759495	AMER3	APC membrane recruitment protein 3	.	.	.	.
XP_002199721.2	8.05708	16.2399	12.7731	12.2886	22.2809	31.0318	12.8098	4.71106	3.19386	10.0638	7.35411	10.8234	6.0891	17.1119	7.86358	2.17609	1.12174	0.00619347	0.89719	GeneID:100221953	RAG2	V(D)J recombination-activating protein 2	ENSTGUG00000010148.1	protein_coding	recombination activating 2 [Source:HGNC Symbol;Acc:HGNC:9832]	ENSTGUT00000010578.1
XP_012430513.1	184.162	194.879	219.879	362.514	286.134	231.237	473.047	308.103	371.553	339.652	432.054	297.642	241.824	246.467	351.982	0.700227	-0.514106	0.00608303	0.89719	GeneID:100221342	STAT1	signal transducer and activator of transcription 1-alpha/beta	ENSTGUG00000010768.1	protein_coding	signal transducer and activator of transcription 1 [Source:HGNC Symbol;Acc:HGNC:11362]	ENSTGUT00000011256.1
XP_012433858.1	47.1915	38.1638	43.7933	45.0582	44.5618	56.0574	74.1137	65.0126	60.6834	32.7072	96.5227	79.3713	70.4596	45.8043	68.4101	0.669555	-0.578725	0.00612488	0.89719	GeneID:100225993	RPTOR	regulatory-associated protein of mTOR	ENSTGUG00000003028.1	protein_coding	regulatory associated protein of MTOR complex 1 [Source:HGNC Symbol;Acc:HGNC:30287]	ENSTGUT00000003177.1
XP_002194584.2	46.0405	56.8397	54.7417	62.4671	31.6624	46.0471	22.8746	32.9774	23.4217	46.5449	43.2054	19.8428	32.1853	49.6331	31.5789	1.57172	0.652342	0.00629975	0.901179	GeneID:100224431	WDR34	WD repeat-containing protein 34	ENSTGUG00000004041.1	protein_coding	WD repeat domain 34 [Source:HGNC Symbol;Acc:HGNC:28296]	ENSTGUT00000004219.1
XP_002187031.2	214.088	137.227	151.452	136.199	134.858	167.171	116.203	133.794	105.398	110.701	101.119	103.724	149.618	156.833	117.222	1.33791	0.419977	0.0071384	0.914997	GeneID:100232304	ADPRM	manganese-dependent ADP-ribose/CDP-alcohol diphosphatase	ENSTGUG00000005867.1	protein_coding	ADP-ribose/CDP-alcohol diphosphatase, manganese dependent [Source:HGNC Symbol;Acc:HGNC:30925]	ENSTGUT00000006086.1
XP_002187086.1	46.0405	35.7278	30.1079	8.1924	12.8995	47.0482	10.9798	19.7864	7.45235	13.8377	20.2238	15.3331	17.3974	30.0027	15.0015	1.99998	0.999985	0.00928757	0.914997	GeneID:100228369	LOC100228369	von Willebrand factor D and EGF domain-containing protein isoform X1	.	.	.	.
XP_002187937.1	81.7219	125.859	111.308	105.477	114.923	97.0994	153.717	114.95	119.238	157.246	125.939	154.233	133.96	106.065	137.04	0.773967	-0.369657	0.0106756	0.914997	GeneID:100218502	FZD7	frizzled-7	ENSTGUG00000010149.1	protein_coding	frizzled class receptor 7 [Source:HGNC Symbol;Acc:HGNC:4045]	ENSTGUT00000010576.1
XP_002188156.3	1889.96	1672.71	1950.63	1380.42	1515.1	1344.38	1784.22	2447.86	1714.04	2475.69	1925.86	2195.34	1826.73	1625.53	2052.82	0.791854	-0.336694	0.0103058	0.914997	GeneID:100219103	GDI2	rab GDP dissociation inhibitor beta	ENSTGUG00000001937.1	protein_coding	GDP dissociation inhibitor 2 [Source:HGNC Symbol;Acc:HGNC:4227]	ENSTGUT00000002014.1
XP_002188501.1	364.871	388.134	353.996	331.792	320.142	326.334	383.378	449.435	397.104	398.777	385.172	447.366	418.408	347.545	411.377	0.844833	-0.243262	0.00791038	0.914997	GeneID:100218569	LRRTM1	leucine-rich repeat transmembrane neuronal protein 1	ENSTGUG00000010929.1	protein_coding	leucine rich repeat transmembrane neuronal 1 [Source:HGNC Symbol;Acc:HGNC:19408]	ENSTGUT00000011386.1
XP_002188818.1	363.72	284.199	288.306	310.287	267.371	284.291	219.596	277.952	209.73	274.238	236.251	246.232	239.215	299.696	243.316	1.23171	0.300665	0.00750036	0.914997	GeneID:100220602	HIAT1	hippocampus abundant transcript 1 protein	.	.	.	.
XP_002189252.1	6.90607	9.74395	0.912361	6.1443	8.20876	4.0041	4.57492	6.59548	57.4895	6.28985	34.932	15.3331	6.0891	5.98659	18.7577	0.319153	-1.64768	0.00833305	0.914997	GeneID:100229899	CCR6	C-C chemokine receptor type 6	ENSTGUG00000009563.1	protein_coding	C-C motif chemokine receptor 6 [Source:HGNC Symbol;Acc:HGNC:1607]	ENSTGUT00000009958.1
XP_002189641.1	124.309	56.0277	84.8496	70.6595	71.5335	75.0768	62.2189	52.7638	61.748	54.0927	39.5283	68.548	35.6647	80.4094	53.5092	1.50272	0.587576	0.00688271	0.914997	GeneID:100226841	SGK2	serine/threonine-protein kinase Sgk2	ENSTGUG00000004480.1	protein_coding	SGK2, serine/threonine kinase 2 [Source:HGNC Symbol;Acc:HGNC:13900]	ENSTGUT00000004710.1
XP_002189880.2	237.108	232.231	182.472	179.209	231.018	204.209	271.75	236.495	269.349	246.562	272.102	257.055	239.215	211.041	256.076	0.824137	-0.279044	0.0102337	0.914997	GeneID:100227746	DHTKD1	probable 2-oxoglutarate dehydrogenase E1 component DHKTD1, mitochondrial	ENSTGUG00000002175.1	protein_coding	dehydrogenase E1 and transketolase domain containing 1 [Source:HGNC Symbol;Acc:HGNC:23537]	ENSTGUT00000002271.1
XP_002190752.2	5.75506	0.811996	9.12361	0	4.69072	2.00205	0.914984	0	1.06462	0	0.919264	0	0	3.73057	0.414124	9.00834	3.17126	0.00699278	0.914997	GeneID:100228210	FRK	tyrosine-protein kinase FRK	ENSTGUG00000011957.1	protein_coding	fyn related Src family tyrosine kinase [Source:HGNC Symbol;Acc:HGNC:3955]	ENSTGUT00000012457.1
XP_002191195.1	1543.51	1679.21	1395.91	1464.39	1394.32	1490.53	1532.6	2202.89	1503.25	1889.47	1953.44	1618.99	2108.57	1494.64	1829.89	0.816796	-0.291953	0.00952267	0.914997	GeneID:100226564	GAP43	neuromodulin	ENSTGUG00000013403.1	protein_coding	growth associated protein 43 [Source:HGNC Symbol;Acc:HGNC:4140]	ENSTGUT00000013958.1
XP_002191280.1	186.464	197.315	225.353	161.8	233.363	170.174	279.07	297.739	195.89	332.104	229.816	187.605	324.462	195.745	263.812	0.741985	-0.430537	0.00901268	0.914997	GeneID:100221249	LOC100221249	amine oxidase [flavin-containing] A	.	.	.	.
XP_002191364.1	1107.27	956.531	895.939	720.931	883.028	818.838	1227.91	1015.7	1017.78	904.481	1140.81	1181.55	1212.6	897.09	1100.12	0.815449	-0.294334	0.0108603	0.914997	GeneID:100222134	BCL6	B-cell lymphoma 6 protein	ENSTGUG00000009413.1	protein_coding	B cell CLL/lymphoma 6 [Source:HGNC Symbol;Acc:HGNC:1001]	ENSTGUT00000009819.1
XP_002192269.2	627.302	729.984	907.799	693.282	711.817	653.669	879.3	896.985	752.687	889.385	968.904	815.36	881.18	720.642	869.115	0.829168	-0.270263	0.00962008	0.914997	GeneID:100223111	AFG3L2	AFG3-like protein 2	ENSTGUG00000009632.1	protein_coding	AFG3 like matrix AAA peptidase subunit 2 [Source:HGNC Symbol;Acc:HGNC:315]	ENSTGUT00000010048.1
XP_002192439.1	1.15101	4.87198	2.73708	3.07215	1.17268	1.00102	6.40489	11.3065	5.32311	18.8696	4.59632	3.60779	3.47949	2.33432	7.65538	0.304925	-1.71347	0.0102267	0.914997	GeneID:100223509	RNF207	RING finger protein 207	ENSTGUG00000002624.1	protein_coding	ring finger protein 207 [Source:HGNC Symbol;Acc:HGNC:32947]	ENSTGUT00000002727.1
XP_002192639.1	98.987	138.039	137.767	88.0683	117.268	116.119	161.037	162.06	137.336	147.183	159.952	128.076	153.967	116.041	149.945	0.773895	-0.36979	0.00862064	0.914997	GeneID:100221331	ZNF804A	zinc finger protein 804A	ENSTGUG00000011155.1	protein_coding	zinc finger protein 804A [Source:HGNC Symbol;Acc:HGNC:21711]	ENSTGUT00000011623.1
XP_002192844.2	128.913	164.835	154.189	130.054	134.858	118.121	162.867	168.656	166.081	162.278	182.933	182.193	171.365	138.495	170.911	0.810337	-0.303406	0.0108841	0.914997	GeneID:100225800	TM9SF4	transmembrane 9 superfamily member 4	ENSTGUG00000006532.1	protein_coding	transmembrane 9 superfamily member 4 [Source:HGNC Symbol;Acc:HGNC:30797]	ENSTGUT00000006797.1
XP_002192992.1	210.635	193.255	176.086	206.858	195.838	250.256	131.758	176.194	143.724	130.829	174.66	200.232	156.577	205.488	159.139	1.29125	0.368766	0.00777908	0.914997	GeneID:100220621	DUS4L	tRNA-dihydrouridine(20a/20b) synthase [NAD(P)+]-like	ENSTGUG00000003124.1	protein_coding	dihydrouridine synthase 4 like [Source:HGNC Symbol;Acc:HGNC:21517]	ENSTGUT00000003249.1
XP_002193174.2	976.058	1161.97	1032.79	1410.12	1369.69	1229.26	936.944	1160.8	987.969	850.388	923.86	912.77	1048.2	1196.65	974.419	1.22806	0.296384	0.00956542	0.914997	GeneID:100220346	BNIP3L	BCL2/adenovirus E1B 19 kDa protein-interacting protein 3-like	ENSTGUG00000004223.1	protein_coding	BCL2 interacting protein 3 like [Source:HGNC Symbol;Acc:HGNC:1085]	ENSTGUT00000004395.1
XP_002193567.1	19.5672	30.0439	18.2472	26.6253	28.1443	26.0266	31.1095	34.8618	24.4863	36.4812	47.8017	42.3915	47.8429	24.7758	37.8536	0.654516	-0.6115	0.00953175	0.914997	GeneID:100220933	C1QL3	complement C1q-like protein 3	ENSTGUG00000001322.1	protein_coding	complement C1q like 3 [Source:HGNC Symbol;Acc:HGNC:19359]	ENSTGUT00000001377.1
XP_002193591.1	0	0	0	0	0	0	0	0	3.19386	5.03188	2.75779	2.70584	2.60962	0	2.32843	0.300442	-1.73484	0.00870918	0.914997	GeneID:100222441	LOC100222441	tumor necrosis factor ligand superfamily member 8	.	.	.	.
XP_002194562.1	3264.27	2897.2	2292.76	3475.63	3139.26	2695.76	2056.88	3017.9	2253.8	2557.45	1893.68	2428.04	2276.45	2960.81	2354.89	1.25731	0.330335	0.00983365	0.914997	GeneID:100228913	TSPAN3	tetraspanin-3	ENSTGUG00000003668.1	protein_coding	tetraspanin 3 [Source:HGNC Symbol;Acc:HGNC:17752]	ENSTGUT00000003828.1
XP_002194670.1	372.928	392.194	309.29	289.806	304.897	266.273	213.191	280.779	255.509	304.429	184.772	220.075	280.099	322.565	248.408	1.29853	0.376878	0.00851178	0.914997	GeneID:100224708	UBTD1	ubiquitin domain-containing protein 1	ENSTGUG00000009637.1	protein_coding	ubiquitin domain containing 1 [Source:HGNC Symbol;Acc:HGNC:25683]	ENSTGUT00000010042.1
XP_002194722.1	47.1915	60.8997	44.7057	39.938	57.4613	59.0604	74.1137	77.2613	62.8127	57.8667	65.2677	77.5674	71.3295	51.5428	69.4599	0.742051	-0.430409	0.0103234	0.914997	GeneID:100231244	MPHOSPH10	U3 small nucleolar ribonucleoprotein protein MPP10	ENSTGUG00000005578.1	protein_coding	M-phase phosphoprotein 10 [Source:HGNC Symbol;Acc:HGNC:7213]	ENSTGUT00000005815.1
XP_002196419.2	372.928	362.15	314.765	401.428	388.157	336.344	244.301	332.601	361.971	313.235	247.282	292.231	246.174	362.629	291.113	1.24566	0.316912	0.0107723	0.914997	GeneID:100226388	C21H1orf174	LOW QUALITY PROTEIN: UPF0688 protein C1orf174 homolog	.	.	.	.
XP_002196955.1	155.387	148.595	160.576	129.03	164.175	208.213	179.337	218.593	248.057	158.504	257.394	180.389	247.913	160.996	212.884	0.756262	-0.403042	0.00894226	0.914997	GeneID:100230699	PTPRO	receptor-type tyrosine-protein phosphatase O	ENSTGUG00000012409.1	protein_coding	protein tyrosine phosphatase, receptor type O [Source:HGNC Symbol;Acc:HGNC:9678]	ENSTGUT00000012928.1
XP_002197681.1	649.171	614.681	606.72	735.268	671.946	677.694	523.371	641.646	539.763	489.351	451.358	580.854	595.862	659.247	546.029	1.20735	0.27184	0.00807666	0.914997	GeneID:100232599	PSEN2	presenilin-2	ENSTGUG00000004332.1	protein_coding	presenilin 2 [Source:HGNC Symbol;Acc:HGNC:9509]	ENSTGUT00000004511.1
XP_002200517.1	72.5138	87.6956	109.483	101.381	103.196	76.0779	69.5388	67.8392	70.265	86.8	48.721	66.7441	60.891	91.7246	67.257	1.36379	0.447623	0.00675094	0.914997	GeneID:100226775	PIGH	phosphatidylinositol N-acetylglucosaminyltransferase subunit H	ENSTGUG00000011508.1	protein_coding	phosphatidylinositol glycan anchor biosynthesis class H [Source:HGNC Symbol;Acc:HGNC:8964]	ENSTGUT00000011987.1
XP_004174812.1	98.987	125.859	108.571	147.463	131.34	118.121	93.3284	83.8568	110.721	95.6058	86.4108	91.0966	105.254	121.724	95.1819	1.27885	0.354849	0.0103856	0.914997	GeneID:100222556	CPTP	LOW QUALITY PROTEIN: ceramide-1-phosphate transfer protein	ENSTGUG00000003189.1	protein_coding	ceramide-1-phosphate transfer protein [Source:HGNC Symbol;Acc:HGNC:28116]	ENSTGUT00000003316.1
XP_004176405.1	220.994	308.559	243.6	352.273	296.688	328.336	326.649	330.716	519.535	391.229	362.19	350.857	360.127	291.742	377.329	0.773176	-0.371132	0.0108599	0.914997	GeneID:100219351	NUP133	LOW QUALITY PROTEIN: nuclear pore complex protein Nup133	ENSTGUG00000010013.1	protein_coding	nucleoporin 133 [Source:HGNC Symbol;Acc:HGNC:18016]	ENSTGUT00000010463.1
XP_004177057.1	108.195	107.995	77.5507	72.7076	60.9794	63.0645	123.523	154.523	68.1358	122.023	111.231	147.919	107.864	81.7488	119.317	0.68514	-0.54553	0.00826608	0.914997	GeneID:100228140	LHX1	LOW QUALITY PROTEIN: LIM/homeobox protein Lhx1	ENSTGUG00000008052.1	protein_coding	LIM homeobox 1 [Source:HGNC Symbol;Acc:HGNC:6593]	ENSTGUT00000008379.1
XP_004186164.2	659.53	712.121	582.086	589.853	674.291	721.739	569.12	513.505	559.991	471.739	577.298	637.676	406.23	656.603	533.651	1.2304	0.299124	0.0101738	0.914997	GeneID:100221975	SLMO2	protein slowmo homolog 2	.	.	.	.
XP_012424213.1	639.963	734.856	671.498	865.322	772.796	794.813	671.598	602.073	679.228	528.348	623.261	647.598	623.698	746.541	625.115	1.19425	0.256101	0.00973455	0.914997	GeneID:100230002	KIAA0753	uncharacterized protein KIAA0753 homolog	.	.	.	.
XP_012424250.1	17.2652	8.11996	14.5978	11.2646	18.7629	10.0102	22.8746	24.4975	21.2924	30.1913	27.5779	19.8428	13.9179	13.3368	22.8849	0.582775	-0.778989	0.00858792	0.914997	GeneID:100221939	LOC100221939	coatomer subunit gamma-2 isoform X2	.	.	.	.
XP_012425515.1	255.525	254.155	283.744	179.209	247.435	248.254	318.415	316.583	248.057	306.945	308.873	342.74	296.626	244.72	305.463	0.801147	-0.319861	0.00829097	0.914997	GeneID:100231478	BCAR1	LOW QUALITY PROTEIN: breast cancer anti-estrogen resistance protein 1	ENSTGUG00000006436.1	protein_coding	BCAR1, Cas family scaffolding protein [Source:HGNC Symbol;Acc:HGNC:971]	ENSTGUT00000006700.1
XP_012425531.1	712.477	819.304	1056.51	663.585	715.335	732.75	914.069	1547.11	829.34	884.354	994.643	1302.41	978.606	783.327	1064.36	0.735959	-0.442302	0.00673556	0.914997	GeneID:100220100	APP	LOW QUALITY PROTEIN: amyloid beta A4 protein	ENSTGUG00000013557.1	protein_coding	amyloid beta precursor protein [Source:HGNC Symbol;Acc:HGNC:620]	ENSTGUT00000014117.1
XP_012425648.1	125.46	38.9758	45.6181	36.8658	42.2165	111.114	30.1945	15.0754	37.2617	56.6087	29.4164	50.509	30.4455	66.7084	35.6445	1.87149	0.90419	0.00925843	0.914997	GeneID:100229641	LPIN3	LOW QUALITY PROTEIN: phosphatidate phosphatase LPIN3	ENSTGUG00000004825.1	protein_coding	lipin 3 [Source:HGNC Symbol;Acc:HGNC:14451]	ENSTGUT00000005061.1
XP_012425664.1	177.256	293.131	313.852	245.772	208.737	189.194	334.884	403.266	272.543	246.562	341.966	352.661	298.366	237.99	321.464	0.740332	-0.433756	0.00804523	0.914997	GeneID:100223868	CDH22	LOW QUALITY PROTEIN: cadherin-22	ENSTGUG00000005758.1	protein_coding	cadherin 22 [Source:HGNC Symbol;Acc:HGNC:13251]	ENSTGUT00000006036.1
XP_012425733.1	58.7016	74.7036	80.2878	151.559	111.405	107.11	234.236	117.776	106.462	200.017	209.592	110.038	100.905	97.2944	154.147	0.631181	-0.663874	0.010002	0.914997	GeneID:100225734	ZNFX1	LOW QUALITY PROTEIN: NFX1-type zinc finger-containing protein 1	ENSTGUG00000005628.1	protein_coding	zinc finger NFX1-type containing 1 [Source:HGNC Symbol;Acc:HGNC:29271]	ENSTGUT00000005859.1
XP_012425792.1	43.7385	25.9839	26.4585	23.5532	11.7268	25.0256	10.9798	12.2487	19.1632	12.5797	16.5467	19.8428	13.9179	26.0811	15.0399	1.73413	0.794212	0.00922396	0.914997	GeneID:100228382	TMEM82	LOW QUALITY PROTEIN: transmembrane protein 82	ENSTGUG00000002070.1	protein_coding	transmembrane protein 82 [Source:HGNC Symbol;Acc:HGNC:32350]	ENSTGUT00000002152.1
XP_012426259.1	178.407	233.855	251.812	239.628	184.111	256.262	190.317	148.869	200.149	189.954	176.499	130.782	178.324	224.012	173.556	1.29072	0.368176	0.00787358	0.914997	GeneID:100227281	FAM118B	protein FAM118B	ENSTGUG00000000827.1	protein_coding	family with sequence similarity 118 member B [Source:HGNC Symbol;Acc:HGNC:26110]	ENSTGUT00000000857.1
XP_012427955.1	292.357	167.271	168.787	184.329	205.219	239.245	134.503	207.286	178.856	169.826	125.939	135.292	102.645	209.535	150.621	1.39114	0.476265	0.0102173	0.914997	GeneID:100219352	ERMARD	endoplasmic reticulum membrane-associated RNA degradation protein	ENSTGUG00000009754.1	protein_coding	ER membrane associated RNA degradation [Source:HGNC Symbol;Acc:HGNC:21056]	ENSTGUT00000010190.1
XP_012428139.1	8.05708	7.30796	2.73708	5.12025	2.34536	9.00922	12.8098	10.3643	13.8401	11.3217	12.8697	8.11752	18.2673	5.76283	12.5129	0.46055	-1.11857	0.00691163	0.914997	GeneID:105759102	POPDC3	popeye domain-containing protein 3	ENSTGUG00000012218.1	protein_coding	popeye domain containing 3 [Source:HGNC Symbol;Acc:HGNC:17649]	ENSTGUT00000012726.1
XP_012428613.1	452.348	313.43	289.218	465.943	438.582	437.448	316.585	328.832	303.417	283.043	268.425	359.877	309.674	399.495	309.979	1.28878	0.366007	0.00799719	0.914997	GeneID:100219757	ATG4A	cysteine protease ATG4A	ENSTGUG00000004088.1	protein_coding	autophagy related 4A cysteine peptidase [Source:HGNC Symbol;Acc:HGNC:16489]	ENSTGUT00000004256.1
XP_012428815.1	5.75506	6.49597	0.912361	8.1924	0	2.00205	0.914984	0	1.06462	0	0	0	1.73974	3.89297	0.531336	7.32677	2.87318	0.0110337	0.914997	GeneID:100217718	MMRN1	multimerin-1	ENSTGUG00000003084.1	protein_coding	multimerin 1 [Source:HGNC Symbol;Acc:HGNC:7178]	ENSTGUT00000003208.1
XP_012429324.1	43.7385	43.0358	39.2315	28.6734	36.3531	52.0533	60.389	50.8794	66.0065	67.9304	80.8952	42.3915	49.5827	40.5143	59.725	0.678347	-0.559904	0.00725845	0.914997	GeneID:100220102	CREB3L1	cyclic AMP-responsive element-binding protein 3-like protein 1	ENSTGUG00000010669.1	protein_coding	cAMP responsive element binding protein 3 like 1 [Source:HGNC Symbol;Acc:HGNC:18856]	ENSTGUT00000011120.1
XP_012429370.1	620.396	747.036	454.356	752.677	714.162	750.768	532.521	574.749	613.222	479.287	454.116	539.364	520.183	673.233	530.492	1.26907	0.343774	0.00842277	0.914997	GeneID:105759292	LIN52	protein lin-52 homolog	ENSTGUG00000012108.1	protein_coding	lin-52 DREAM MuvB core complex component [Source:HGNC Symbol;Acc:HGNC:19856]	ENSTGUT00000012608.1
XP_012429806.1	224.447	376.766	340.311	224.267	239.227	201.206	324.819	442.839	285.318	369.843	387.01	404.072	335.771	267.704	364.239	0.734968	-0.444247	0.00796773	0.914997	GeneID:100232227	LRFN5	LOW QUALITY PROTEIN: leucine-rich repeat and fibronectin type-III domain-containing protein 5	ENSTGUG00000013241.1	protein_coding	leucine rich repeat and fibronectin type III domain containing 5 [Source:HGNC Symbol;Acc:HGNC:20360]	ENSTGUT00000013788.1
XP_012430251.1	665.285	561.089	571.138	712.739	629.729	517.53	509.646	467.337	524.858	611.374	446.762	499.679	405.36	609.585	495.002	1.23148	0.300392	0.00977178	0.914997	GeneID:100222651	PNKD	probable hydrolase PNKD	.	.	.	.
XP_012430406.1	696.362	529.421	464.392	788.519	724.716	842.863	496.836	569.096	495.049	548.475	470.663	471.718	586.294	674.379	519.733	1.29755	0.375789	0.00834388	0.914997	GeneID:100217890	PLEKHA3	pleckstrin homology domain-containing family A member 3	ENSTGUG00000009194.1	protein_coding	pleckstrin homology domain containing A3 [Source:HGNC Symbol;Acc:HGNC:14338]	ENSTGUT00000009584.1
XP_012430567.1	56.3996	40.5998	59.3035	49.1544	51.5979	53.0543	96.0733	51.8216	76.6527	84.284	60.6714	72.1558	60.891	51.6849	71.7928	0.719917	-0.474097	0.0110098	0.914997	GeneID:100221906	AKNAD1	protein AKNAD1	.	.	.	.
XP_012430627.1	11.5101	17.8639	20.9843	26.6253	29.317	29.0297	21.0446	11.3065	10.6462	12.5797	9.19264	9.01947	15.6577	22.5551	12.7781	1.76513	0.819775	0.0108968	0.914997	GeneID:105758466	BTBD8	BTB/POZ domain-containing protein 8	ENSTGUG00000006099.1	protein_coding	BTB domain containing 8 [Source:HGNC Symbol;Acc:HGNC:21019]	ENSTGUT00000006327.1
XP_012430995.1	126.611	146.159	168.787	129.03	106.714	105.108	161.037	205.402	142.659	171.084	160.871	204.742	154.837	130.402	171.519	0.760275	-0.395407	0.00887751	0.914997	GeneID:100220115	LOC100220115	protocadherin alpha-13	.	.	.	.
XP_012431985.1	898.94	771.396	620.406	940.078	978.015	1102.13	645.979	556.847	795.272	883.096	573.621	640.382	648.924	885.161	677.732	1.30606	0.385225	0.00969762	0.914997	GeneID:100218702	STARD5	stAR-related lipid transfer protein 5	.	.	.	.
XP_012433020.1	93.232	69.0197	98.535	80.9	72.7062	91.0932	67.7088	51.8216	45.7787	70.4464	77.2182	53.2149	68.7199	84.2477	62.1298	1.35599	0.439352	0.0107893	0.914997	GeneID:101234077	GRID2IP	delphilin	.	.	.	.
XP_012433693.1	33.3794	30.8559	53.8293	44.0342	29.317	38.0389	37.5144	52.7638	74.5235	56.6087	58.8329	73.9596	49.5827	38.2424	57.6837	0.662968	-0.592988	0.00738793	0.914997	GeneID:105760955	LOC105760955	astrotactin-2-like	.	.	.	.
XP_012433723.1	90.93	100.688	135.942	116.742	70.3608	120.123	151.887	117.776	166.081	162.278	130.535	130.782	144.399	105.797	143.391	0.737823	-0.438653	0.00688759	0.914997	GeneID:100226372	ADAMTS13	A disintegrin and metalloproteinase with thrombospondin motifs 13	.	.	.	.
XP_012433728.1	256.676	291.507	229.915	241.676	252.126	297.304	145.482	101.759	290.642	116.991	217.866	206.546	187.892	261.534	181.025	1.44474	0.530806	0.0103368	0.914997	GeneID:100228206	COL5A1	LOW QUALITY PROTEIN: collagen alpha-1(V) chain	ENSTGUG00000005847.1	protein_coding	collagen type V alpha 1 chain [Source:HGNC Symbol;Acc:HGNC:2209]	ENSTGUT00000006220.1
XP_002187407.1	81.7219	120.987	108.571	36.8658	72.7062	52.0533	68.6238	39.5729	60.6834	50.3188	47.8017	37.8818	46.9731	78.8176	50.2651	1.56804	0.648961	0.0114965	0.919577	GeneID:100223967	CPA2	carboxypeptidase A2	.	.	.	.
XP_002192359.2	1114.18	1186.33	870.392	1190.97	1329.82	1406.44	925.049	1139.13	925.156	1006.38	809.871	803.635	1031.67	1183.02	948.698	1.24699	0.318454	0.0116963	0.919577	GeneID:100229209	NETO1	neuropilin and tolloid-like protein 1	ENSTGUG00000009188.1	protein_coding	neuropilin and tolloid like 1 [Source:HGNC Symbol;Acc:HGNC:13823]	ENSTGUT00000009581.1
XP_002194021.2	84.0239	131.543	142.328	122.886	125.477	153.157	161.952	170.54	134.142	147.183	183.853	160.547	187.892	126.569	163.73	0.773037	-0.371391	0.0117504	0.919577	GeneID:100229077	IGSF3	immunoglobulin superfamily member 3	.	.	.	.
XP_002194857.1	36.8324	33.2918	60.2158	27.6494	99.6778	33.0338	43.0043	35.804	29.8094	18.8696	18.3853	10.8234	26.0962	48.4502	26.1131	1.85539	0.891725	0.0113052	0.919577	GeneID:100227229	FHL5	four and a half LIM domains protein 5	ENSTGUG00000012315.1	protein_coding	four and a half LIM domains 5 [Source:HGNC Symbol;Acc:HGNC:17371]	ENSTGUT00000012820.1
XP_002199155.2	465.009	621.989	595.772	518.169	596.894	512.525	666.109	704.774	711.167	534.638	868.704	681.872	608.04	551.726	682.186	0.808762	-0.306213	0.0116353	0.919577	GeneID:100221388	CANX	calnexin	ENSTGUG00000001054.1	protein_coding	calnexin [Source:HGNC Symbol;Acc:HGNC:1473]	ENSTGUT00000001111.1
XP_004174966.1	307.32	210.307	267.322	169.992	267.371	203.208	225.086	348.618	367.294	285.559	309.792	331.015	314.894	237.587	311.751	0.762104	-0.391941	0.0114736	0.919577	GeneID:100217548	LRRN1	leucine-rich repeat neuronal protein 1	ENSTGUG00000010215.1	protein_coding	leucine rich repeat neuronal 1 [Source:HGNC Symbol;Acc:HGNC:20980]	ENSTGUT00000010645.1
XP_012426173.1	247.468	361.338	438.846	333.84	306.069	308.316	431.873	475.817	400.298	337.136	407.234	515.012	410.579	332.646	425.421	0.781922	-0.354903	0.0114061	0.919577	GeneID:100232104	ALG9	alpha-1,2-mannosyltransferase ALG9	.	.	.	.
XP_012430131.1	438.536	307.747	307.466	448.534	397.538	406.416	258.941	286.432	382.199	252.852	284.972	297.642	345.339	384.373	301.197	1.27615	0.3518	0.0118121	0.919577	GeneID:100223499	C6H10orf88	uncharacterized protein C10orf88 homolog	.	.	.	.
XP_012430478.1	18.4162	23.5479	18.2472	14.3367	24.6263	35.0359	33.8544	32.9774	35.1325	37.7391	52.398	27.9604	26.966	22.3684	35.2897	0.63385	-0.657788	0.0116697	0.919577	GeneID:105759430	RBM43	RNA-binding protein 43	.	.	.	.
XP_002195921.2	63.3057	43.8478	47.4428	37.8899	39.8711	63.0645	35.6844	27.3241	19.1632	35.2232	22.9816	19.8428	55.6718	49.237	30.8416	1.59645	0.674865	0.0119556	0.92446	GeneID:100223586	CMTM8	LOW QUALITY PROTEIN: CKLF-like MARVEL transmembrane domain-containing protein 8	ENSTGUG00000003684.1	protein_coding	CKLF like MARVEL transmembrane domain containing 8 [Source:HGNC Symbol;Acc:HGNC:19179]	ENSTGUT00000003829.1
XP_002195640.2	225.598	345.098	371.331	326.672	331.868	289.296	367.824	430.591	360.907	309.461	419.184	543.874	416.669	314.977	406.93	0.774034	-0.369532	0.0120554	0.925917	GeneID:100224631	ATG9A	autophagy-related protein 9A	.	.	.	.
XP_012425545.1	130.064	202.187	208.931	200.714	171.211	228.234	279.985	256.281	213.989	174.858	277.618	271.486	260.092	190.223	247.758	0.767778	-0.381239	0.012293	0.931666	GeneID:100221881	ALCAM	CD166 antigen	ENSTGUG00000013613.1	protein_coding	activated leukocyte cell adhesion molecule [Source:HGNC Symbol;Acc:HGNC:400]	ENSTGUT00000014176.1
XP_012425886.1	101.289	93.3795	145.978	102.405	94.9871	90.0922	150.057	153.58	122.431	191.212	122.262	138.9	106.994	104.688	140.777	0.743649	-0.427306	0.0122229	0.931666	GeneID:100218359	PEX14	peroxisomal membrane protein PEX14	ENSTGUG00000003272.1	protein_coding	peroxisomal biogenesis factor 14 [Source:HGNC Symbol;Acc:HGNC:8856]	ENSTGUT00000003417.1
XP_002190521.1	4818.14	3123.75	2713.36	4684.01	7169.76	3761.85	2869.39	1975.82	2616.84	5273.41	1629.85	3302.93	1690.16	4378.48	2765.49	1.58326	0.662896	0.0124013	0.933688	GeneID:100222646	LOC100222646	hemoglobin subunit rho	.	.	.	.
XP_004176862.1	18.4162	8.11996	19.1596	13.3127	10.5541	8.0082	5.48991	3.76885	4.25849	12.5797	4.59632	9.01947	4.34936	12.9285	6.29458	2.0539	1.03837	0.0126091	0.943129	GeneID:101233386	ACKR2	atypical chemokine receptor 2	.	.	.	.
XP_012429868.1	103.591	151.031	56.5664	122.886	79.7422	78.0799	393.443	71.6081	187.373	127.055	140.647	92.9005	200.94	98.6495	173.424	0.568834	-0.81392	0.012714	0.944801	GeneID:105759355	PRAP1	proline-rich acidic protein 1	.	.	.	.
XP_012425399.1	170.35	230.607	225.353	232.459	223.982	145.149	161.952	181.847	161.822	178.632	155.356	143.41	98.2955	204.65	154.473	1.32482	0.4058	0.0129766	0.958089	GeneID:101233116	DDIAS	DNA damage-induced apoptosis suppressor protein	.	.	.	.
XP_002190790.2	41.4364	38.1638	28.2832	29.6975	42.2165	53.0543	28.3645	20.7286	11.7108	10.0638	18.3853	38.7837	32.1853	38.8086	22.8889	1.69552	0.761731	0.0132427	0.968017	GeneID:100222075	INTS4	integrator complex subunit 4 isoform X1	ENSTGUG00000013020.1	protein_coding	integrator complex subunit 4 [Source:HGNC Symbol;Acc:HGNC:25048]	ENSTGUT00000013564.1
XP_002197045.2	1332.87	1417.75	1555.58	1503.31	1438.88	1406.44	1697.3	2247.17	1575.64	1421.51	1740.17	1926.56	1573.6	1442.47	1740.28	0.828873	-0.270776	0.0132936	0.968017	GeneID:100219085	RTN4	reticulon-4 isoform X1	ENSTGUG00000007090.1	protein_coding	reticulon 4 [Source:HGNC Symbol;Acc:HGNC:14085]	ENSTGUT00000007391.1
XP_012430105.1	33.3794	41.4118	20.9843	40.962	55.116	48.0492	72.2838	44.2839	78.782	44.029	48.721	78.4694	53.9321	39.9838	60.0716	0.665602	-0.587268	0.0133648	0.968017	GeneID:100232072	ENO4	enolase-like protein ENO4	ENSTGUG00000011042.1	protein_coding	enolase family member 4 [Source:HGNC Symbol;Acc:HGNC:31670]	ENSTGUT00000011508.1
XP_002197903.1	55.2486	67.3957	94.8855	57.3468	89.1237	74.0758	92.4134	81.9724	111.785	90.5739	108.473	87.4888	108.734	73.0127	97.3487	0.750012	-0.415015	0.0135441	0.974257	GeneID:100227605	TFIP11	tuftelin-interacting protein 11	ENSTGUG00000007710.1	protein_coding	tuftelin interacting protein 11 [Source:HGNC Symbol;Acc:HGNC:17165]	ENSTGUT00000008059.1
XP_004174731.1	132.366	119.363	125.906	188.425	150.103	142.145	109.798	124.372	116.044	122.023	85.4915	85.685	124.392	143.052	109.686	1.30419	0.38315	0.0136212	0.974257	GeneID:101233675	MLX	max-like protein X	ENSTGUG00000002694.1	protein_coding	MLX, MAX dimerization protein [Source:HGNC Symbol;Acc:HGNC:11645]	ENSTGUT00000002810.1
XP_012424993.1	17.2652	17.0519	18.2472	30.7215	26.9716	56.0574	13.7248	14.1332	5.32311	18.8696	19.3045	16.235	18.2673	27.7191	15.1225	1.83297	0.874186	0.01374	0.976652	GeneID:100220885	2018-09-10	LOW QUALITY PROTEIN: septin-10	.	.	.	.
XP_002196086.1	847.145	673.957	563.839	937.006	799.768	652.668	530.691	684.045	563.185	670.498	506.514	578.148	633.267	745.73	595.193	1.25292	0.325298	0.0139399	0.976935	GeneID:100231029	GTF2E2	transcription initiation factor IIE subunit beta	ENSTGUG00000001771.1	protein_coding	general transcription factor IIE subunit 2 [Source:HGNC Symbol;Acc:HGNC:4651]	ENSTGUT00000001846.1
XP_002197398.2	75.9668	67.3957	43.7933	56.3228	65.6701	44.0451	35.6844	58.4171	47.908	28.9333	34.932	37.8818	41.7538	58.8656	40.7872	1.44324	0.529309	0.0140001	0.976935	GeneID:100232552	WEE1	wee1-like protein kinase	ENSTGUG00000008127.1	protein_coding	WEE1 G2 checkpoint kinase [Source:HGNC Symbol;Acc:HGNC:12761]	ENSTGUT00000008484.1
XP_012430078.1	338.398	302.875	360.383	275.47	269.716	260.266	404.423	431.533	352.39	393.745	356.674	300.348	351.428	301.184	370.077	0.813842	-0.297179	0.0138813	0.976935	GeneID:100229478	ACTR1A	alpha-centractin isoform X1	ENSTGUG00000010114.1	protein_coding	ARP1 actin related protein 1 homolog A [Source:HGNC Symbol;Acc:HGNC:167]	ENSTGUT00000010555.1
XP_002196405.2	0	0	0	0	2.34536	1.00102	1.82997	8.4799	2.12924	3.77391	0.919264	6.31363	0.869872	0.557731	3.47368	0.160559	-2.63883	0.0141793	0.977517	GeneID:100217693	LOC100217693	uncharacterized protein LOC100217693 isoform X1	.	.	.	.
XP_012429746.1	1289.13	1037.73	1210.7	872.491	1010.85	1021.04	1406.33	1193.78	1362.72	1401.38	1600.44	972.299	1407.45	1073.66	1334.91	0.804291	-0.314211	0.0141606	0.977517	GeneID:100229631	PITPNM1	LOW QUALITY PROTEIN: membrane-associated phosphatidylinositol transfer protein 1	ENSTGUG00000007734.1	protein_coding	phosphatidylinositol transfer protein membrane associated 1 [Source:HGNC Symbol;Acc:HGNC:9003]	ENSTGUT00000008068.1
XP_002193583.2	1065.84	702.377	479.902	875.563	779.832	863.884	528.861	711.37	594.059	796.296	485.371	472.62	535.841	794.566	589.202	1.34854	0.431403	0.0143253	0.981671	GeneID:100227051	FAM159A	membrane protein FAM159A	.	.	.	.
XP_012427040.1	5799.95	2579.71	2187.84	2665.6	3640	4000.09	3006.64	1451.95	2483.76	2176.29	1898.28	3127.95	2612.23	3478.87	2393.87	1.45324	0.539272	0.014613	0.992549	GeneID:100232180	NPY	pro-neuropeptide Y	ENSTGUG00000002810.1	protein_coding	neuropeptide Y [Source:HGNC Symbol;Acc:HGNC:7955]	ENSTGUT00000002918.1
XP_012429297.1	41.4364	7.30796	10.036	4.0962	10.5541	24.0246	8.23486	9.42211	2.12924	6.28985	4.59632	3.60779	11.3083	16.2425	6.51264	2.494	1.31846	0.0146575	0.992549	GeneID:105759278	LOC105759278	dual specificity protein phosphatase 8-like	.	.	.	.
XP_012426610.1	695.211	677.205	723.502	810.024	761.069	685.702	893.94	913.003	714.361	841.583	836.53	855.948	812.46	725.452	838.261	0.865426	-0.208518	0.0147986	0.996207	GeneID:105758921	LOC105758921	puromycin-sensitive aminopeptidase	.	.	.	.
NP_001232265.1	187.615	221.675	115.87	237.58	206.392	184.189	102.478	189.384	118.173	173.6	107.554	110.038	164.406	192.22	137.948	1.39343	0.478638	0.0150705	0.998373	GeneID:100190535	PTS	6-pyruvoyl tetrahydrobiopterin synthase	ENSTGUG00000000292.1	protein_coding	6-pyruvoyltetrahydropterin synthase [Source:HGNC Symbol;Acc:HGNC:9689]	ENSTGUT00000000301.1
XP_002190490.2	48.3425	40.5998	37.4068	47.1063	52.7706	63.0645	71.3688	74.4347	67.0711	54.0927	70.7833	103.724	41.7538	48.2151	69.0326	0.698439	-0.517794	0.015267	0.998373	GeneID:100228625	KCNS1	potassium voltage-gated channel subfamily S member 1	ENSTGUG00000005049.1	protein_coding	potassium voltage-gated channel modifier subfamily S member 1 [Source:HGNC Symbol;Acc:HGNC:6300]	ENSTGUT00000005246.1
XP_012428490.1	20.7182	14.6159	9.12361	20.481	12.8995	10.0102	10.0648	3.76885	4.25849	3.77391	11.9504	9.01947	8.69872	14.6414	7.3621	1.98876	0.991866	0.0152391	0.998373	GeneID:105759144	LOC105759144	interleukin-13 receptor subunit alpha-1-like	.	.	.	.
XP_012430055.1	69.0607	64.9597	78.463	76.8038	55.116	76.0779	75.9437	84.799	72.3942	132.087	106.635	101.018	86.9872	70.0802	94.2662	0.743428	-0.427735	0.0150831	0.998373	GeneID:100218994	ENTPD1	ectonucleoside triphosphate diphosphohydrolase 1	.	.	.	.
XP_012430067.1	67.9097	35.7278	54.7417	56.3228	58.634	49.0502	54.8991	62.1859	68.1358	101.896	83.653	96.5083	61.7609	53.731	75.5769	0.710945	-0.492191	0.0152669	0.998373	GeneID:101233782	R3HCC1L	LOW QUALITY PROTEIN: coiled-coil domain-containing protein R3HCC1L	.	.	.	.
GeneID:101233656	0	0	1.82472	0	0	1.00102	0	0	0	3.77391	0	0.901947	0	0.470958	0.66798	0.705048	-0.504207	0.862752	0.998773	LOC101233656	T-cell	receptor gamma chain V region V108B-like	.	.	.	.
GeneID:101233739	1.15101	1.62399	2.73708	0	0	0	2.74495	1.88442	7.45235	0	1.83853	1.80389	0	0.918681	2.24631	0.408974	-1.28992	0.273235	0.998773	LOC101233739	T-cell	receptor beta-2 chain C region-like	.	.	.	.
GeneID:101234199	1.15101	0	20.0719	123.91	12.8995	58.0594	134.503	246.859	104.333	37.7391	75.3796	11.7253	347.949	36.0153	136.927	0.263026	-1.92672	0.0646358	0.998773	LOC101234199	Ig	lambda chain V-I region BL2-like isoform X1	.	.	.	.
GeneID:105758911	0	0	0	1.02405	0	0	0	0	0	0	0.919264	0	0	0.170675	0.131323	1.29965	0.378128	0.971165	0.998773	LOC105758911	Ig	lambda chain V-IV region Bau-like	.	.	.	.
NP_001041722.1	75.9668	57.6517	62.0406	93.1886	91.469	64.0656	72.2838	97.99	56.4249	101.896	55.1558	91.0966	65.2404	74.0637	77.1553	0.95993	-0.0589986	0.76098	0.998773	GeneID:751586	MTNR1A	melatonin receptor type 1A	ENSTGUG00000006983.1	protein_coding	melatonin receptor type 1A [Source:RefSeq peptide;Acc:NP_001041722]	ENSTGUT00000007255.1
NP_001041723.1	16.1142	46.2838	20.9843	32.7696	44.5618	28.0287	23.7896	33.9196	13.8401	21.3855	25.7394	36.9798	29.5756	31.4571	26.4614	1.18879	0.249496	0.403891	0.998773	GeneID:751588	MTNR1B	melatonin receptor type 1B	ENSTGUG00000012871.1	protein_coding	melatonin receptor 1B [Source:HGNC Symbol;Acc:HGNC:7464]	ENSTGUT00000013403.1
NP_001041724.1	11166	7851.19	5308.12	8778.16	6612.74	6435.59	5073.59	11657	6790.15	7570.47	5833.65	6647.35	6101.28	7691.96	7096.22	1.08395	0.116301	0.555615	0.998773	GeneID:751589	UCHL1	ubiquitin carboxyl-terminal hydrolase isozyme L1	ENSTGUG00000008638.1	protein_coding	ubiquitin C-terminal hydrolase L1 [Source:HGNC Symbol;Acc:HGNC:12513]	ENSTGUT00000009024.1
NP_001041727.1	405.156	704.001	689.745	574.492	566.404	567.581	735.647	913.003	615.351	547.217	816.306	789.204	759.398	584.563	739.447	0.790541	-0.339087	0.0223253	0.998773	GeneID:751607	CNR1	cannabinoid receptor 1	ENSTGUG00000012436.1	protein_coding	Cannabinoid receptor 1 [Source:UniProtKB/Swiss-Prot;Acc:P56971]	ENSTGUT00000012943.1
NP_001041729.1	50.6445	65.7717	87.5867	39.938	62.152	50.0512	63.1339	41.4573	41.5202	75.4783	56.9944	76.6655	11.3083	59.3573	52.3654	1.13352	0.180813	0.556704	0.998773	GeneID:751770	HSD3B1	3 beta-hydroxysteroid dehydrogenase/Delta 5-->4-isomerase type 1	ENSTGUG00000013351.1	protein_coding	Taeniopygia guttata hydroxy-delta-5-steroid dehydrogenase, 3 beta- and steroid delta-isomerase 1 (HSD3B1), mRNA. [Source:RefSeq mRNA;Acc:NM_001048264]	ENSTGUT00000013901.1
NP_001070153.1	87.4769	38.1638	68.4271	35.8418	25.799	73.0748	43.0043	45.2261	33.0033	35.2232	56.9944	55.9207	50.4526	54.7972	45.6892	1.19935	0.262249	0.345795	0.998773	GeneID:751771	ALDH1A2	retinal dehydrogenase 2	ENSTGUG00000006178.1	protein_coding	aldehyde dehydrogenase 1 family member A2 [Source:HGNC Symbol;Acc:HGNC:15472]	ENSTGUT00000006448.1
NP_001070156.1	5.75506	6.49597	3.64944	4.0962	0	7.00717	9.14984	2.82663	5.32311	1.25797	11.0312	7.21558	5.21923	4.50064	6.00336	0.749687	-0.41564	0.46956	0.998773	GeneID:751774	AR	androgen receptor	ENSTGUG00000002760.1	protein_coding	androgen receptor [Source:HGNC Symbol;Acc:HGNC:644]	ENSTGUT00000002888.1
NP_001070157.1	148.481	234.667	249.987	194.57	192.32	212.217	186.657	142.274	246.992	174.858	191.207	124.469	234.865	205.373	185.903	1.10473	0.143699	0.405497	0.998773	GeneID:751775	GRIA2	glutamate receptor 2 isoform 1 precursor	ENSTGUG00000005484.1	protein_coding	glutamate ionotropic receptor AMPA type subunit 2 [Source:HGNC Symbol;Acc:HGNC:4572]	ENSTGUT00000005763.1
NP_001070158.1	8.05708	17.8639	12.7731	18.4329	18.7629	15.0154	21.0446	13.191	22.357	6.28985	21.1431	26.1565	17.3974	15.1509	18.2256	0.831294	-0.266569	0.400258	0.998773	GeneID:751776	NR3C2	mineralocorticoid receptor	ENSTGUG00000002577.1	protein_coding	nuclear receptor subfamily 3 group C member 2 [Source:HGNC Symbol;Acc:HGNC:7979]	ENSTGUT00000002691.1
NP_001070161.1	653.775	1168.46	1852.09	1167.42	1198.48	1258.29	1346.86	1203.2	1438.3	1535.98	1283.29	1186.06	1358.74	1216.42	1336.06	0.910451	-0.135347	0.439094	0.998773	GeneID:751779	GRIN1	glutamate [NMDA] receptor subunit zeta-1 precursor	ENSTGUG00000002568.1	protein_coding	glutamate ionotropic receptor NMDA type subunit 1 [Source:HGNC Symbol;Acc:HGNC:4584]	ENSTGUT00000002688.1
NP_001070163.1	9.2081	6.49597	7.29889	7.16835	2.34536	13.0133	9.14984	3.76885	5.32311	31.4493	11.0312	16.235	3.47949	7.58833	11.491	0.660374	-0.598646	0.281821	0.998773	GeneID:751971	RHO	rhodopsin	ENSTGUG00000010528.1	protein_coding	Taeniopygia guttata rhodopsin (RHO), mRNA. [Source:RefSeq mRNA;Acc:NM_001076695]	ENSTGUT00000010973.1
NP_001070169.1	4.60405	21.9239	3.64944	12.2886	23.4536	12.0123	10.0648	20.7286	14.9047	1.25797	9.19264	8.11752	18.2673	12.9886	11.7905	1.10162	0.139624	0.794892	0.998773	GeneID:751998	ESR1	estrogen receptor	ENSTGUG00000011249.1	protein_coding	Taeniopygia guttata estrogen receptor 1 (ESR1), mRNA. [Source:RefSeq mRNA;Acc:NM_001076701]	ENSTGUT00000011730.1
NP_001070171.1	6788.67	4133.87	4493.38	3365.03	4151.29	3618.7	4853.08	7879.71	3259.87	3093.35	3904.11	12742.7	3383.8	4425.16	5588.09	0.791891	-0.336627	0.3451	0.998773	GeneID:100220245	PLP1	myelin proteolipid protein	ENSTGUG00000006519.1	protein_coding	proteolipid protein 1 [Source:HGNC Symbol;Acc:HGNC:9086]	ENSTGUT00000006793.1
NP_001074426.1	207.182	403.562	599.421	214.027	175.902	170.174	295.54	544.598	235.281	700.69	270.264	516.816	250.523	295.045	401.959	0.734017	-0.446114	0.248498	0.998773	GeneID:100008579	EGR1	early growth response protein 1	ENSTGUG00000000003.1	protein_coding	Taeniopygia guttata early growth response 1 (EGR1), mRNA. [Source:RefSeq mRNA;Acc:NM_001080957]	ENSTGUT00000000002.1
NP_001074427.1	89.7789	120.987	141.416	86.0202	110.232	78.0799	97.9033	153.58	64.9419	153.472	99.2805	98.3122	168.755	104.419	119.464	0.874065	-0.194187	0.392752	0.998773	GeneID:100008580	FNDC9	fibronectin type III and transmembrane containing protein 2	ENSTGUG00000000654.1	protein_coding	fibronectin type III domain containing 9 [Source:HGNC Symbol;Acc:HGNC:33547]	ENSTGUT00000000674.1
NP_001078911.1	1192.45	683.701	585.736	725.028	796.25	826.846	724.668	774.498	761.204	1010.15	762.07	738.695	687.199	801.668	779.783	1.02807	0.0399318	0.796161	0.998773	GeneID:100038817	SHFM1	split hand/foot malformation (ectrodactyly) type 1	.	.	.	.
NP_001093160.1	1352.44	1159.53	1154.14	1085.49	993.26	959.982	1140.99	1814.7	875.119	1406.41	1122.42	1319.55	1216.95	1117.47	1270.88	0.879294	-0.185583	0.217034	0.998773	GeneID:100101449	TUBB4B	tubulin beta-2C chain	.	.	.	.
NP_001107214.1	4182.78	3125.37	1913.22	3738.81	3838.18	3873.96	2474.12	3256.28	3306.71	3058.13	2544.52	2920.5	2527.85	3445.39	2869.73	1.2006	0.263751	0.0988504	0.998773	GeneID:100135420	SPRYD7	chronic lymphocytic leukemia deletion region gene 6 protein	ENSTGUG00000012117.1	protein_coding	Taeniopygia guttata SPRY domain containing 7 (SPRYD7), mRNA. [Source:RefSeq mRNA;Acc:NM_001113742]	ENSTGUT00000012625.1
NP_001120850.1	2182.32	1110.81	1069.29	1348.67	1570.22	1602.64	1197.71	1384.11	1493.66	1732.23	1373.38	1584.72	1270.01	1480.66	1433.69	1.03276	0.0465062	0.772966	0.998773	GeneID:100151697	RAP1A	ras-related protein Rap-1A	ENSTGUG00000001456.1	protein_coding	Taeniopygia guttata RAP1A, member of RAS oncogene family (RAP1A), mRNA. [Source:RefSeq mRNA;Acc:NM_001127378]	ENSTGUT00000001516.1
NP_001128655.1	1914.13	1546.85	1529.12	1371.2	1400.18	1403.44	1173.92	1759.11	1474.5	1457.99	1477.26	1346.61	1491.83	1527.49	1454.46	1.05021	0.0706771	0.530815	0.998773	GeneID:100190680	RAB1A	RAB1A, member RAS oncogene family	ENSTGUG00000002328.1	protein_coding	RAB1A, member RAS oncogene family [Source:HGNC Symbol;Acc:HGNC:9758]	ENSTGUT00000002422.1
NP_001129591.1	341.851	360.526	414.212	361.49	364.703	371.38	408.083	313.756	292.771	378.649	360.351	341.838	438.415	369.027	361.981	1.01947	0.0278141	0.806423	0.998773	GeneID:100191006	FMR1	fragile X mental retardation 1 protein	ENSTGUG00000004735.1	protein_coding	fragile X mental retardation 1 [Source:HGNC Symbol;Acc:HGNC:3775]	ENSTGUT00000004939.1
NP_001130041.1	3627.99	1830.24	1667.8	2219.12	2665.5	1610.65	1979.11	2038	1731.07	2972.59	2074.78	2562.43	1891.97	2270.22	2178.56	1.04207	0.0594511	0.756175	0.998773	GeneID:100190660	GPX1	glutathione peroxidase 1	ENSTGUG00000006631.1	protein_coding	Taeniopygia guttata glutathione peroxidase 1 (GPX1), mRNA. [Source:RefSeq mRNA;Acc:NM_001136569]	ENSTGUT00000006878.1
NP_001135926.1	12.6611	4.87198	23.7214	11.2646	17.5902	29.0297	16.4697	9.42211	3.19386	0	4.59632	13.5292	12.1782	16.5232	8.4842	1.94752	0.961639	0.0728863	0.998773	GeneID:100216357	TLR4	toll-like receptor 4 precursor	ENSTGUG00000003342.1	protein_coding	toll like receptor 4 [Source:HGNC Symbol;Acc:HGNC:11850]	ENSTGUT00000003478.1
NP_001136257.2	1331.72	667.461	604.895	908.333	800.94	1001.02	657.874	861.181	965.611	895.675	932.133	711.636	886.399	885.729	844.359	1.049	0.0690096	0.68877	0.998773	GeneID:100224503	OAZ2	ornithine decarboxylase antizyme 2	ENSTGUG00000004712.1	protein_coding	ornithine decarboxylase antizyme 2 [Source:HGNC Symbol;Acc:HGNC:8096]	ENSTGUT00000004898.1
NP_001137145.2	6910.68	4818.38	3527.19	6169.9	5793.04	5682.82	4574.01	6306.22	4833.38	6537.67	3798.4	5943.83	3950.09	5483.67	5134.8	1.06794	0.0948332	0.57873	0.998773	GeneID:100223555	CYCS	cytochrome c	ENSTGUG00000002866.1	protein_coding	Taeniopygia guttata cytochrome c, somatic (CYCS), mRNA. [Source:RefSeq mRNA;Acc:NM_001143673]	ENSTGUT00000002979.1
NP_001152872.1	250.921	142.911	186.122	183.305	235.709	181.185	143.653	130.025	189.503	363.554	134.213	160.547	146.138	196.692	181.09	1.08616	0.119231	0.598167	0.998773	GeneID:100190075	JMJD8	jmjC domain-containing protein 8 precursor	ENSTGUG00000003582.1	protein_coding	jumonji domain containing 8 [Source:HGNC Symbol;Acc:HGNC:14148]	ENSTGUT00000003740.1
NP_001153209.1	9853.81	5196.77	4519.84	6271.28	6183.54	8200.39	4876.87	5920.86	7609.91	8550.43	4795.8	5802.22	4734.71	6704.27	6041.54	1.1097	0.150164	0.435539	0.998773	GeneID:100221133	RPL7	ribosomal protein L7	ENSTGUG00000011518.1	protein_coding	Taeniopygia guttata ribosomal protein L7 (RPL7), mRNA. [Source:RefSeq mRNA;Acc:NM_001159737]	ENSTGUT00000012009.1
NP_001153216.1	799.953	465.274	373.156	611.358	620.348	597.612	365.079	440.955	504.63	573.635	323.581	486.149	381.874	577.95	439.415	1.31527	0.395362	0.0256348	0.998773	GeneID:100190102	SFT2D1	vesicle transport protein SFT2A	ENSTGUG00000009460.1	protein_coding	SFT2 domain containing 1 [Source:HGNC Symbol;Acc:HGNC:21102]	ENSTGUT00000009870.1
NP_001155846.1	455.801	385.698	268.234	458.775	406.92	468.479	328.479	468.279	381.134	402.551	245.443	423.013	273.14	407.318	360.291	1.13052	0.176991	0.304837	0.998773	GeneID:100190141	LYRM1	LYR motif-containing protein 1	ENSTGUG00000009197.1	protein_coding	Taeniopygia guttata LYR motif containing 1 (LYRM1), mRNA. [Source:RefSeq mRNA;Acc:NM_001162374]	ENSTGUT00000009587.1
NP_001156875.1	165.746	336.166	314.765	379.923	314.278	322.33	351.354	228.957	373.682	149.699	365.867	301.25	379.264	305.535	307.153	0.99473	-0.00762335	0.969822	0.998773	GeneID:100227750	DICER1	endoribonuclease Dicer	ENSTGUG00000012658.1	protein_coding	dicer 1, ribonuclease III [Source:HGNC Symbol;Acc:HGNC:17098]	ENSTGUT00000013185.1
NP_001157271.1	854.051	1090.51	1114.91	1079.35	986.224	1094.12	999.163	1183.42	1052.91	811.391	1239.17	984.926	1071.68	1036.53	1048.95	0.988155	-0.0171903	0.876495	0.998773	GeneID:100226869	RAB3GAP2	rab3 GTPase-activating protein non-catalytic subunit	ENSTGUG00000002747.1	protein_coding	Taeniopygia guttata RAB3 GTPase activating non-catalytic protein subunit 2 (RAB3GAP2), mRNA. [Source:RefSeq mRNA;Acc:NM_001163799]	ENSTGUT00000002869.1
NP_001157810.1	110.497	97.4395	77.5507	143.367	124.304	126.129	101.563	114.95	118.173	89.3159	67.1063	117.253	87.8571	113.215	99.4598	1.1383	0.186875	0.306705	0.998773	GeneID:100189998	SMCO4	single-pass membrane and coiled-coil domain-containing protein 4	ENSTGUG00000012859.1	protein_coding	Single-pass membrane and coiled-coil domain-containing protein 4 [Source:UniProtKB/Swiss-Prot;Acc:B5FXC9]	ENSTGUT00000013390.1
NP_001157821.1	1215.47	746.224	573.875	821.288	875.992	1062.09	681.663	968.593	809.112	922.093	605.795	867.673	713.295	882.489	795.461	1.10941	0.149788	0.374858	0.998773	GeneID:100190088	MZT1	mitotic-spindle organizing protein 1	ENSTGUG00000012494.1	protein_coding	Taeniopygia guttata mitotic spindle organizing protein 1 (MZT1), mRNA. [Source:RefSeq mRNA;Acc:NM_001164349]	ENSTGUT00000013007.1
NP_001157826.1	549.033	431.17	329.362	417.812	469.072	492.504	368.739	410.804	343.873	382.423	396.203	384.229	351.428	448.159	376.814	1.18934	0.250157	0.0363033	0.998773	GeneID:100190124	C17H9orf16	UPF0184 protein C9orf16 homolog	ENSTGUG00000003849.1	protein_coding	Taeniopygia guttata chromosome 17 open reading frame, human C9orf16 (C17H9orf16), mRNA. [Source:RefSeq mRNA;Acc:NM_001164354]	ENSTGUT00000003997.1
NP_001165245.1	0	0	0	0	2.34536	0	0	0	0	0	0	0	0	0.390893	0	1.39089	0.476012	0.746359	0.998773	GeneID:100225228	NKX2-5	homeobox protein Nkx-2.5	ENSTGUG00000000317.1	protein_coding	Taeniopygia guttata NK2 homeobox 5 (NKX2-5), mRNA. [Source:RefSeq mRNA;Acc:NM_001171774]	ENSTGUT00000000330.1
NP_001166235.1	79254.1	73695.1	53820.2	94320.1	84878.6	87666.7	58871	84944.1	75823.4	103892	43476.6	76774.6	55762.3	78939.1	71363.4	1.10616	0.145556	0.430969	0.998773	GeneID:100190498	OAZ1	ornithine decarboxylase antizyme 1	ENSTGUG00000000312.1	protein_coding	Taeniopygia guttata ornithine decarboxylase antizyme 1 (OAZ1), mRNA. [Source:RefSeq mRNA;Acc:NM_001172764]	ENSTGUT00000000329.1
NP_001170885.1	0	0	0	0	1.17268	0	0	0	0	0	0	0	0	0.195447	0	1.19545	0.25755	0.865997	0.998773	GeneID:100232808	DNAJC6	DnaJ (Hsp40) homolog, subfamily C, member 6	ENSTGUG00000010011.1	protein_coding	DnaJ heat shock protein family (Hsp40) member C6 [Source:HGNC Symbol;Acc:HGNC:15469]	ENSTGUT00000010442.1
NP_001170894.1	162.293	214.367	204.369	164.872	186.456	236.242	216.851	150.754	226.764	213.855	239.009	188.507	288.797	194.766	217.791	0.894281	-0.1612	0.301555	0.998773	GeneID:100226677	ERCC5	DNA repair protein complementing XP-G cells	.	.	.	.
NP_001170985.1	222.145	220.863	195.245	193.545	229.845	216.221	233.321	292.085	140.53	124.539	156.275	288.623	169.625	212.978	200.714	1.0611	0.08556	0.67834	0.998773	GeneID:100230840	MOSPD2	motile sperm domain containing 2	ENSTGUG00000008126.1	protein_coding	motile sperm domain containing 2 [Source:HGNC Symbol;Acc:HGNC:28381]	ENSTGUT00000008475.1
NP_001171024.1	31.0773	44.6598	23.7214	29.6975	18.7629	28.0287	32.9394	22.6131	27.6802	33.9652	34.0128	48.7051	33.0551	29.3246	33.2816	0.881106	-0.182612	0.489379	0.998773	GeneID:100217979	TMEM39B	transmembrane protein 39B	ENSTGUG00000001431.1	protein_coding	transmembrane protein 39B [Source:HGNC Symbol;Acc:HGNC:25510]	ENSTGUT00000001490.1
NP_001171025.1	48.3425	64.1477	57.4787	75.7797	92.6417	98.1004	88.7535	78.2035	86.2343	36.4812	126.858	74.8616	80.0282	72.7485	81.6315	0.891181	-0.16621	0.472301	0.998773	GeneID:100228325	TRPM7	transient receptor potential cation channel subfamily M member 7	ENSTGUG00000007440.1	protein_coding	transient receptor potential cation channel subfamily M member 7 [Source:HGNC Symbol;Acc:HGNC:17994]	ENSTGUT00000007791.1
NP_001172053.1	132.366	190.007	187.034	207.882	215.773	209.214	229.661	146.985	171.404	173.6	216.027	153.331	222.687	190.379	187.671	1.01443	0.0206743	0.898043	0.998773	GeneID:751775	GRIA2	glutamate receptor 2 isoform 2 precursor	ENSTGUG00000005484.1	protein_coding	glutamate ionotropic receptor AMPA type subunit 2 [Source:HGNC Symbol;Acc:HGNC:4572]	ENSTGUT00000005763.1
NP_001180189.1	418.968	570.021	817.475	618.526	496.044	403.413	676.173	377.827	644.096	479.287	415.507	558.305	421.018	554.075	510.316	1.08575	0.118689	0.522782	0.998773	GeneID:100220482	CSF1R	macrophage colony-stimulating factor 1 receptor precursor	ENSTGUG00000000965.1	protein_coding	colony stimulating factor 1 receptor [Source:HGNC Symbol;Acc:HGNC:2433]	ENSTGUT00000001008.1
NP_001180190.1	225.598	292.319	279.182	172.04	228.673	178.182	287.305	146.985	179.921	246.562	211.431	408.582	207.029	229.332	241.116	0.951127	-0.0722897	0.740275	0.998773	GeneID:100499187	CSF1	macrophage colony-stimulating factor 1 precursor	.	.	.	.
NP_001180191.1	279.696	170.519	182.472	206.858	200.528	261.267	172.017	177.136	218.247	402.551	227.977	156.037	233.996	216.89	226.852	0.956089	-0.0647834	0.763598	0.998773	GeneID:100499188	IL34	interleukin-34 precursor	.	.	.	.
NP_001182757.1	793.047	473.394	374.068	720.931	412.783	441.452	306.52	363.694	573.831	723.333	416.426	400.464	498.437	535.946	468.958	1.14284	0.192629	0.376586	0.998773	GeneID:100190314	FAM173A	uncharacterized protein LOC100190314	ENSTGUG00000003604.1	protein_coding	family with sequence similarity 173 member A [Source:HGNC Symbol;Acc:HGNC:14152]	ENSTGUT00000003746.1
NP_001184106.1	926.565	723.488	595.772	758.821	810.322	735.753	617.614	833.857	770.786	689.368	570.863	673.754	663.712	758.454	688.565	1.1015	0.139468	0.254097	0.998773	GeneID:100190282	MEAF6	chromatin modification-related protein MEAF6	ENSTGUG00000001560.1	protein_coding	MYST/Esa1 associated factor 6 [Source:HGNC Symbol;Acc:HGNC:25674]	ENSTGUT00000001622.1
NP_001184107.1	5316.52	2461.97	2213.39	3907.78	4603.94	3885.98	2475.95	2820.98	3440.86	5172.78	1921.26	3778.26	2602.66	3731.6	3173.25	1.17596	0.233833	0.311567	0.998773	GeneID:100190396	UQCR10	cytochrome b-c1 complex subunit 9	ENSTGUG00000010494.1	protein_coding	Taeniopygia guttata ubiquinol-cytochrome c reductase, complex III subunit X (UQCR10), mRNA. [Source:RefSeq mRNA;Acc:NM_001197178]	ENSTGUT00000010934.1
NP_001184108.1	189.917	186.759	181.56	739.364	213.428	323.331	310.18	312.814	127.755	733.397	854.915	61.3324	137.44	305.726	362.548	0.843273	-0.245929	0.683896	0.998773	GeneID:100190421	IFI6	interferon alpha-inducible protein 6	ENSTGUG00000008881.1	protein_coding	Taeniopygia guttata interferon, alpha-inducible protein 6 (IFI6), mRNA. [Source:RefSeq mRNA;Acc:NM_001197179]	ENSTGUT00000009243.1
NP_001184182.1	2725.6	2126.62	1630.39	2191.47	2344.19	2003.05	1611.29	3009.42	2079.21	2132.26	1490.13	2564.24	1544.89	2170.22	2061.63	1.05267	0.0740526	0.672419	0.998773	GeneID:100190442	LOC100190442	uncharacterized protein LOC100190442 precursor	.	.	.	.
NP_001184190.1	18103.1	11241.3	8238.62	13746.9	13525.7	13510.8	10450	11383.8	13773	17839.3	8519.74	11179.6	9753.87	13061.1	11842.8	1.10287	0.141266	0.447815	0.998773	GeneID:100218328	UQCRH	cytochrome b-c1 complex subunit 6, mitochondrial	ENSTGUG00000008278.1	protein_coding	Taeniopygia guttata ubiquinol-cytochrome c reductase hinge protein (UQCRH), mRNA. [Source:RefSeq mRNA;Acc:NM_001197261]	ENSTGUT00000008642.1
NP_001184219.1	2182.32	1232.61	1349.38	1599.57	1873.94	1593.63	1449.34	1586.68	1678.91	2105.84	1284.21	1688.44	1405.71	1638.58	1599.88	1.02419	0.0344809	0.817756	0.998773	GeneID:100220589	NDUFA12	NADH dehydrogenase [ubiquinone] 1 alpha subcomplex subunit 12	ENSTGUG00000008344.1	protein_coding	Taeniopygia guttata NADH-ubiquinone oxidoreductase-like (LOC100190378), mRNA. [Source:RefSeq mRNA;Acc:NM_001245602]	ENSTGUT00000008699.1
NP_001184227.1	2450.5	1709.25	1534.59	1837.15	1747.29	1823.87	1437.44	1768.53	1732.14	2173.77	1633.53	1713.7	1745.83	1850.44	1743.56	1.0613	0.0858309	0.485284	0.998773	GeneID:100224650	H3F3B	H3 histone, family 3A member	ENSTGUG00000008312.1	protein_coding	Taeniopygia guttata H3 histone, family 3B (H3F3B), mRNA. [Source:RefSeq mRNA;Acc:NM_001197298]	ENSTGUT00000008655.1
NP_001184232.1	3210.17	2052.73	1540.98	2602.11	2735.86	2986.06	1928.79	2473.3	2575.32	2645.51	1755.79	2328.83	2200.78	2521.32	2272.62	1.10943	0.149823	0.35762	0.998773	GeneID:100228523	LOC100228523	uncharacterized protein LOC100228523	.	.	.	.
NP_001184233.1	2532.23	1841.61	1826.55	1856.6	2068.61	1682.72	1625.93	1646.04	1547.96	2279.44	1517.7	1672.21	1724.96	1968.05	1716.32	1.14667	0.19745	0.111015	0.998773	GeneID:100225857	H3F3A	H3 histone, family 3A member	ENSTGUG00000004210.1	protein_coding	histone H3.3 [Source:RefSeq peptide;Acc:NP_001184233]	ENSTGUT00000004374.1
NP_001185506.1	1399.63	880.204	794.666	1129.53	1116.39	1142.17	924.134	1037.37	1099.75	1432.83	991.886	945.24	779.405	1077.1	1030.09	1.04564	0.0643808	0.678148	0.998773	GeneID:100190181	TAF13	transcription initiation factor TFIID subunit 13	ENSTGUG00000013420.1	protein_coding	Taeniopygia guttata TATA-box binding protein associated factor 13 (TAF13), transcript variant 1, mRNA. [Source:RefSeq mRNA;Acc:NM_001198577]	ENSTGUT00000013977.1
NP_001185510.1	29317.4	18474.5	15411.6	19653.6	22638.6	24032.6	16863.2	19576.3	22926.6	28408.8	16356.5	19080.7	17835	21588.1	20149.6	1.07139	0.0994841	0.541078	0.998773	GeneID:100190288	RPS3A	40S ribosomal protein S3a	ENSTGUG00000004926.1	protein_coding	Taeniopygia guttata ribosomal protein S3A (RPS3A), mRNA. [Source:RefSeq mRNA;Acc:NM_001198581]	ENSTGUT00000005136.1
NP_001185511.1	10812.6	8525.15	6551.66	7605.62	7883.93	6500.65	6043.47	11201	6720.95	7060.99	6750.15	7241.73	7192.97	7979.94	7458.75	1.06988	0.0974426	0.534473	0.998773	GeneID:100190342	VSNL1	visinin-like protein 1	ENSTGUG00000013109.1	protein_coding	visinin-like protein 1 [Source:RefSeq peptide;Acc:NP_001185511]	ENSTGUT00000013652.1
NP_001185528.1	57877.5	56740.7	45858.9	66073.8	63050.3	65266.8	40180.6	69642.6	56105.5	56428.8	38233.1	51205.3	45825.7	59144.7	51088.8	1.15768	0.21124	0.143853	0.998773	GeneID:100190529	CALM2	calmodulin	.	.	.	.
NP_001185535.1	6010.59	3961.73	4405.79	4120.78	4226.34	3735.82	3696.54	4658.29	3239.64	5901.14	3432.53	4168.8	3763.94	4410.17	4122.98	1.06966	0.0971473	0.526379	0.998773	GeneID:100190563	EIF1	eukaryotic translation initiation factor 1	.	.	.	.
NP_001185539.1	38248.1	26768.3	26078.9	28132.7	30318.5	27960.6	24431	31662.1	27261.8	34179.1	25150.1	26943.9	24664.3	29584.5	27756	1.06588	0.0920411	0.439602	0.998773	GeneID:100190636	GAPDH	glyceraldehyde-3-phosphate dehydrogenase	ENSTGUG00000013338.1	protein_coding	Taeniopygia guttata glyceraldehyde-3-phosphate dehydrogenase (GAPDH), mRNA. [Source:RefSeq mRNA;Acc:NM_001198610]	ENSTGUT00000013888.1
NP_001185621.1	2017.72	1989.39	1143.19	1691.73	1349.75	2252.31	1012.89	4273.87	2727.56	2671.93	1841.29	2848.35	1904.15	1740.68	2468.58	0.705136	-0.504026	0.0433658	0.998773	GeneID:100038821	NPVF	FMRFamide-related peptides	.	.	.	.
NP_001185653.1	3394.33	2954.85	3435.95	2225.26	2494.29	2235.29	2793.45	4157.98	2401.79	3717.3	2886.49	3474.3	2673.12	2790	3157.77	0.883533	-0.178645	0.252872	0.998773	GeneID:100221539	ATP6V0C	TBC1 domain family, member 24	ENSTGUG00000003256.1	protein_coding	ATPase H+ transporting V0 subunit c [Source:HGNC Symbol;Acc:HGNC:855]	ENSTGUT00000003384.1
NP_001185658.1	391.344	251.719	333.924	291.854	268.544	290.297	244.301	302.45	228.894	327.072	256.475	273.29	273.14	304.614	272.232	1.11895	0.162147	0.213385	0.998773	GeneID:100218340	EBNA1BP2	putative EBNA1 binding protein 2 variant 1	.	.	.	.
NP_001185659.1	108.195	137.227	72.9889	70.6595	102.023	93.0953	108.883	182.789	79.8466	132.087	91.0071	129.88	102.645	97.3649	118.163	0.823991	-0.2793	0.190646	0.998773	GeneID:100231543	NRN1	neuritin 1 precursor	ENSTGUG00000002274.1	protein_coding	neuritin precursor [Source:RefSeq peptide;Acc:NP_001185659]	ENSTGUT00000002362.1
NP_001185710.1	12160.4	7129.33	5226.92	8780.21	10724.2	11301.6	7142.37	9643.53	9592.24	12913.1	5811.59	10901.8	5590.67	9220.44	8799.33	1.04786	0.0674417	0.759934	0.998773	GeneID:100229691	COX7A2	cytochrome c oxidase subunit VIIa polypeptide 2 (liver)	ENSTGUG00000012645.1	protein_coding	Taeniopygia guttata cytochrome c oxidase subunit VIIa polypeptide 2 (liver) (COX7A2), mRNA. [Source:RefSeq mRNA;Acc:NM_001198781]	ENSTGUT00000013165.1
NP_001185724.1	1041.67	725.924	566.576	986.16	904.136	810.83	628.594	743.405	868.731	1176.2	603.037	815.36	667.192	839.216	786.074	1.0676	0.0943754	0.58869	0.998773	GeneID:100219134	MRPL33	39S ribosomal protein L33, mitochondrial	ENSTGUG00000002538.1	protein_coding	Taeniopygia guttata mitochondrial ribosomal protein L33 (MRPL33), mRNA. [Source:RefSeq mRNA;Acc:NM_001198795]	ENSTGUT00000002633.1
NP_001185745.1	1652.85	1093.76	1162.35	1287.23	888.891	1369.4	880.215	1523.56	1094.43	1634.1	945.003	939.829	1009.92	1242.41	1146.72	1.08345	0.11563	0.513422	0.998773	GeneID:100225030	PSMA5	putative proteasome alpha 5 subunit	.	.	.	.
NP_001185746.1	1848.53	1131.11	990.824	1341.51	1441.22	1340.37	999.163	1217.34	1394.65	1846.7	1053.48	1187.86	1052.54	1348.93	1250.25	1.07893	0.109597	0.513344	0.998773	GeneID:100190524	ROMO1	reactive oxygen species modulator 1	ENSTGUG00000003046.1	protein_coding	reactive oxygen species modulator 1 [Source:RefSeq peptide;Acc:NP_001185746]	ENSTGUT00000003169.1
NP_001185751.1	194.521	170.519	147.802	164.872	177.075	117.12	174.762	171.482	135.207	162.278	140.647	174.076	154.837	161.985	159.041	1.01851	0.0264568	0.862419	0.998773	GeneID:100190142	RRP7A	ribosomal RNA-processing protein 7 homolog A	ENSTGUG00000009647.1	protein_coding	ribosomal RNA processing 7 homolog A [Source:HGNC Symbol;Acc:HGNC:24286]	ENSTGUT00000010054.1
NP_001185785.1	244.015	217.615	175.173	271.373	276.752	214.219	197.637	234.611	227.829	154.73	190.288	237.212	178.324	233.191	202.947	1.14902	0.20041	0.174308	0.998773	GeneID:100190304	CNEP1R1	transmembrane protein 188	ENSTGUG00000008609.1	protein_coding	CTD nuclear envelope phosphatase 1 regulatory subunit 1 [Source:HGNC Symbol;Acc:HGNC:26759]	ENSTGUT00000008973.1
NP_001185816.1	264.733	190.007	163.313	227.339	215.773	164.168	210.446	262.877	189.503	237.756	190.288	244.428	143.529	204.222	211.261	0.966682	-0.0488867	0.759586	0.998773	GeneID:100190252	LYRM4	LYR motif-containing protein 4	.	.	.	.
NP_001186493.1	552.486	401.938	522.783	466.967	418.647	376.385	407.168	599.246	337.485	490.609	331.854	606.108	390.572	456.534	451.863	1.01034	0.0148368	0.931314	0.998773	GeneID:100232597	TALDO1	transaldolase 1	ENSTGUG00000007821.1	protein_coding	Taeniopygia guttata transaldolase 1 (TALDO1), mRNA. [Source:RefSeq mRNA;Acc:NM_001199564]	ENSTGUT00000008152.1
NP_001186679.1	374.079	307.747	284.657	224.267	243.917	335.343	280.9	206.344	254.444	344.684	259.232	269.682	284.448	295.002	271.391	1.087	0.120351	0.405034	0.998773	GeneID:100190272	VIMP	selenoprotein S	.	.	.	.
NP_001186690.1	2274.4	1563.9	1353.94	1872.99	1798.89	1865.91	1468.55	1831.66	1636.32	2158.68	1330.17	1872.44	1323.08	1788.34	1660.13	1.07723	0.107326	0.464307	0.998773	GeneID:100190312	SELK	selenoprotein K	.	.	.	.
NP_001186694.1	3299.95	2225.68	1626.74	2607.23	2867.2	2827.89	1932.45	2792.71	1898.22	3112.22	1468.98	2438.86	1783.24	2575.78	2203.81	1.16879	0.22501	0.233404	0.998773	GeneID:100190318	2018-09-15	15 kDa selenoprotein precursor	.	.	.	.
NP_001186698.1	1427.26	1166.03	1190.63	1115.19	1285.26	1186.21	1194.97	1405.78	1309.48	1504.53	1080.13	1352.02	987.305	1228.43	1262.03	0.973374	-0.0389339	0.733717	0.998773	GeneID:100190446	SELT	selenoprotein T precursor	.	.	.	.
NP_001186707.1	307.32	313.43	379.542	229.387	277.925	313.321	321.159	287.374	314.063	298.139	325.419	372.504	305.325	303.488	317.712	0.955229	-0.0660822	0.592881	0.998773	GeneID:100218979	SEPN1	selenoprotein N, 1 precursor	.	.	.	.
NP_001186712.1	111.648	125.859	138.679	134.151	113.75	132.135	159.207	131.91	153.305	79.2522	139.728	91.0966	94.816	126.037	121.331	1.03879	0.0549025	0.759165	0.998773	GeneID:100229827	SELO	selenoprotein O	.	.	.	.
NP_001191171.1	15918.5	7598.66	10275.9	15263.5	19593.1	12669	10231.4	7833.54	8180.55	17246.8	6534.13	9242.25	6553.61	13553.1	9403.17	1.44133	0.527404	0.0256584	0.998773	GeneID:100190047	HBAD	putative hemoglobin alpha-D chain	.	.	.	.
NP_001191172.1	28240.1	15705.6	18713.4	31255	42101.6	25971.6	20523.1	14366.8	18374.3	33199.1	10684.6	17908.2	10818.6	26997.9	17982.1	1.50138	0.586285	0.0225068	0.998773	GeneID:100190494	HBAA	hemoglobin subunit alpha-A	ENSTGUG00000004372.1	protein_coding	Taeniopygia guttata hemoglobin alpha, subunit A (HBAA), mRNA. [Source:RefSeq mRNA;Acc:NM_001204243]	ENSTGUT00000004548.1
NP_001191174.1	0	0	0	0	0	0	0	0.942211	1.06462	0	0.919264	0	1.73974	0	0.666549	0.600043	-0.736863	0.369779	0.998773	GeneID:100217807	HBZ	hemoglobin subunit zeta	.	.	.	.
NP_001191691.1	13323	8575.49	6589.07	10213.9	10474.4	10318.6	7178.97	10556.5	9725.32	14002.5	6821.86	9583.19	6924.18	9915.72	9256.07	1.07127	0.0993178	0.595539	0.998773	GeneID:100190757	NME2	nucleoside diphosphate kinase B	.	.	.	.
NP_001191692.1	284.3	245.223	149.627	265.229	276.752	243.249	135.418	256.281	189.503	184.922	144.324	117.253	230.516	244.063	179.745	1.35783	0.441302	0.0267278	0.998773	GeneID:100231279	NME1	nucleoside diphosphate kinase A	.	.	.	.
NP_001191748.1	12.6611	13.8039	18.2472	0	7.03608	16.0164	5.48991	16.9598	9.58159	8.8058	19.3045	2.70584	13.0481	11.2941	10.8422	1.04168	0.0589123	0.904045	0.998773	GeneID:100229512	TNNI3K	serine/threonine-protein kinase TNNI3K	.	.	.	.
NP_001191803.1	122.007	328.046	442.495	323.6	311.933	240.246	242.471	200.691	232.087	148.441	277.618	121.763	335.771	294.721	222.692	1.32345	0.404304	0.119601	0.998773	GeneID:100534594	STON1	stonin-1	.	.	.	.
NP_001191893.1	41.4364	250.095	256.373	328.72	294.343	243.249	273.58	268.53	235.281	64.1565	373.221	303.054	252.263	235.703	252.869	0.932112	-0.101424	0.814756	0.998773	GeneID:100534625	KIF1B	kinesin-like protein KIF1B	ENSTGUG00000003304.1	protein_coding	kinesin family member 1B [Source:HGNC Symbol;Acc:HGNC:16636]	ENSTGUT00000003666.1
NP_001191895.1	252.072	209.495	275.533	272.397	239.227	209.214	228.746	267.588	242.734	344.684	236.251	194.821	247.913	242.99	251.82	0.964936	-0.0514952	0.725201	0.998773	GeneID:100534626	PGD	6-phosphogluconate dehydrogenase, decarboxylating	ENSTGUG00000003302.1	protein_coding	phosphogluconate dehydrogenase [Source:HGNC Symbol;Acc:HGNC:8891]	ENSTGUT00000003432.1
NP_001191897.1	66.7587	73.0796	86.6743	78.8519	96.1598	123.126	50.3241	65.9548	63.8773	101.896	39.5283	65.8421	61.7609	87.4417	64.169	1.36268	0.446445	0.0329483	0.998773	GeneID:100190174	APITD1	centromere protein S	.	.	.	.
NP_001192003.1	158.84	168.895	173.349	150.535	192.32	148.152	152.802	128.141	204.407	154.73	182.014	167.762	155.707	165.348	163.652	1.01037	0.014877	0.908507	0.998773	GeneID:100226827	ASB3	ankyrin repeat and SOCS box protein 3	.	.	.	.
NP_001192036.1	563.996	470.146	457.093	471.063	538.26	580.594	456.577	630.339	522.729	530.864	477.098	504.188	460.162	513.525	511.708	1.00355	0.00511398	0.966897	0.998773	GeneID:100551498	UBE2V1	ubiquitin-conjugating enzyme E2 variant 1	ENSTGUG00000008709.1	protein_coding	ubiquitin conjugating enzyme E2 V1 [Source:HGNC Symbol;Acc:HGNC:12494]	ENSTGUT00000009075.1
NP_001192038.1	684.852	538.353	515.484	532.506	520.67	564.578	589.25	604.9	529.117	598.794	547.881	652.108	494.957	559.407	573.858	0.974818	-0.036795	0.713772	0.998773	GeneID:100190093	TMEM189	transmembrane protein 189	.	.	.	.
NP_001192146.1	98.987	95.0035	88.499	112.646	82.0876	92.0943	86.0085	125.314	88.3636	59.1246	91.9264	73.9596	113.953	94.8862	91.2357	1.04001	0.0565989	0.770095	0.998773	GeneID:100230379	RCC1	regulator of chromosome condensation	.	.	.	.
NP_001231835.1	428.177	254.967	302.904	302.095	308.415	321.329	274.495	322.236	404.556	427.71	305.196	314.779	259.222	319.648	329.742	0.969387	-0.0448557	0.770939	0.998773	GeneID:100228800	TAF11	transcription initiation factor TFIID subunit 11	ENSTGUG00000001766.1	protein_coding	Taeniopygia guttata TATA-box binding protein associated factor 11 (TAF11), mRNA. [Source:RefSeq mRNA;Acc:NM_001244906]	ENSTGUT00000001838.1
NP_001232030.1	368.324	264.711	220.791	234.508	255.644	247.253	218.681	354.271	401.362	509.478	266.586	309.368	241.824	265.205	328.796	0.806595	-0.310084	0.112551	0.998773	GeneID:100187703	TMEM41A	uncharacterized LOC100187703	ENSTGUG00000006951.1	protein_coding	transmembrane protein 41A [Source:RefSeq peptide;Acc:NP_001232030]	ENSTGUT00000007224.1
NP_001232031.1	151.934	155.091	121.344	118.79	112.577	116.119	103.393	122.487	114.979	119.507	102.958	119.057	131.351	129.309	116.247	1.11236	0.153625	0.245645	0.998773	GeneID:100187705	SLC7A6OS	protein SLC7A6OS	ENSTGUG00000006907.1	protein_coding	Taeniopygia guttata solute carrier family 7 member 6 opposite strand (SLC7A6OS), mRNA. [Source:RefSeq mRNA;Acc:NM_001245102]	ENSTGUT00000007180.1
NP_001232032.1	186.464	106.371	91.2361	143.367	125.477	172.176	118.033	122.487	108.591	166.052	119.504	83.8811	205.29	137.515	131.977	1.04196	0.0593051	0.792779	0.998773	GeneID:100187706	CYBASC3	cytochrome b ascorbate-dependent protein 3	ENSTGUG00000006507.1	protein_coding	Taeniopygia guttata cytochrome b, ascorbate dependent 3 (CYBASC3), mRNA. [Source:RefSeq mRNA;Acc:NM_001245103]	ENSTGUT00000006749.1
NP_001232033.1	425.874	305.311	231.74	274.445	302.551	344.352	267.175	358.04	260.832	313.235	314.388	285.015	290.537	314.046	298.46	1.05222	0.0734345	0.61117	0.998773	GeneID:100187707	NUS1	nogo-B receptor precursor	ENSTGUG00000011892.1	protein_coding	NUS1 dehydrodolichyl diphosphate synthase subunit [Source:HGNC Symbol;Acc:HGNC:21042]	ENSTGUT00000012391.1
NP_001232034.1	172.652	141.287	98.535	103.429	111.405	96.0984	96.9883	147.927	107.527	133.345	96.5227	119.959	124.392	120.568	118.094	1.02094	0.0299034	0.863792	0.998773	GeneID:100189952	SYS1	uncharacterized protein LOC100189952	.	.	.	.
NP_001232035.1	1685.08	1149.79	1197.02	1154.1	1285.26	1218.25	1162.94	1219.22	1351	1655.49	1046.12	1166.22	1092.56	1281.58	1241.94	1.03192	0.0453343	0.727237	0.998773	GeneID:100190208	ISCU	putative IscU iron-sulfur cluster scaffold variant 1	ENSTGUG00000006939.1	protein_coding	Taeniopygia guttata iron-sulfur cluster assembly enzyme (ISCU), mRNA. [Source:RefSeq mRNA;Acc:NM_001245106]	ENSTGUT00000007220.1
NP_001232038.1	692.909	578.953	540.118	575.516	549.987	377.386	482.197	568.153	436.495	860.452	381.494	493.365	535.841	552.478	536.857	1.0291	0.0413805	0.813766	0.998773	GeneID:100190209	MRPS6	putative mitochondrial ribosomal protein S6	ENSTGUG00000000454.1	protein_coding	Taeniopygia guttata mitochondrial ribosomal protein S6 (MRPS6), mRNA. [Source:RefSeq mRNA;Acc:NM_001245109]	ENSTGUT00000000470.1
NP_001232039.1	203.729	156.715	148.715	167.944	181.765	179.183	131.758	195.038	149.047	162.278	136.051	133.488	139.179	173.009	149.548	1.15687	0.210231	0.11856	0.998773	GeneID:100190465	POLR2J	putative DNA directed RNA polymerase II polypeptide J	.	.	.	.
NP_001232041.1	17.2652	2.43599	5.47417	8.1924	11.7268	19.0195	13.7248	2.82663	3.19386	1.25797	4.59632	6.31363	1.73974	10.6857	4.80756	2.22268	1.1523	0.0560241	0.998773	GeneID:100189954	HBE1	hemoglobin subunit epsilon	.	.	.	.
NP_001232042.1	618.094	544.037	410.562	523.29	490.18	455.466	436.447	526.696	518.471	598.794	492.725	431.131	497.567	506.938	500.262	1.01335	0.0191273	0.866496	0.998773	GeneID:100190210	PITPNB	putative phosphatidylinositol transfer protein beta	ENSTGUG00000007796.1	protein_coding	Taeniopygia guttata phosphatidylinositol transfer protein beta (PITPNB), mRNA. [Source:RefSeq mRNA;Acc:NM_001245113]	ENSTGUT00000008134.1
NP_001232043.1	634.208	406.81	406.001	504.857	494.871	466.477	423.638	542.714	403.491	582.441	397.122	410.386	434.936	485.537	456.39	1.06387	0.0893161	0.520865	0.998773	GeneID:100190466	LOC100190466	putative COP9 homolog subunit 7a variant 2	.	.	.	.
NP_001232044.1	598.526	496.13	397.789	499.737	479.626	459.47	365.079	487.123	471.627	489.351	377.817	359.877	484.519	488.546	433.628	1.12665	0.172039	0.172541	0.998773	GeneID:100190722	LOC100190722	nuclear cap-binding protein subunit 2	.	.	.	.
NP_001232046.1	9408.37	6256.43	5178.56	7494	8511.31	7581.76	5625.32	6218.59	7930.36	10671.4	5530.29	7534.86	5483.67	7405.07	6999.21	1.05799	0.0813216	0.646733	0.998773	GeneID:100190211	RPL30	putative ribosomal protein L30	ENSTGUG00000012004.1	protein_coding	ribosomal protein L30 [Source:HGNC Symbol;Acc:HGNC:10333]	ENSTGUT00000012501.1
NP_001232047.1	1553.87	1460.78	1841.14	1482.82	1613.61	1322.35	1288.3	1475.5	1537.31	1944.82	1205.15	1140.06	1397.88	1545.76	1427.01	1.08322	0.115328	0.373193	0.998773	GeneID:100190467	LOC100190467	putative FK506 binding protein 1A 12 kDa variant 1	.	.	.	.
NP_001232048.1	966.85	789.26	520.046	1024.05	844.33	944.967	591.995	1127.83	975.193	1083.11	493.645	849.634	713.295	848.251	833.529	1.01766	0.0252584	0.899429	0.998773	GeneID:100190723	DTD1	putative histidyl-tRNA synthetase 2 variant 1	ENSTGUG00000005772.1	protein_coding	Taeniopygia guttata D-tyrosyl-tRNA deacylase 1 (DTD1), mRNA. [Source:RefSeq mRNA;Acc:NM_001245119]	ENSTGUT00000006002.1
NP_001232050.1	11355.9	5728.63	5398.44	5261.57	6371.17	7390.56	4458.72	3668.97	5171.93	8613.33	5429.17	5333.21	5127.89	6917.71	5400.46	1.28095	0.357212	0.080341	0.998773	GeneID:100190212	RPLP1	putative 60S acidic ribosomal protein P1	ENSTGUG00000012661.1	protein_coding	Taeniopygia guttata ribosomal protein lateral stalk subunit P1 (RPLP1), mRNA. [Source:RefSeq mRNA;Acc:NM_001245121]	ENSTGUT00000013181.1
NP_001232052.1	2817.68	1755.54	1634.04	1974.37	1978.31	1960.01	1446.59	1753.46	1871.6	2602.74	1507.59	1703.78	1356.13	2019.99	1748.84	1.15504	0.207948	0.202365	0.998773	GeneID:100190724	NDUFB4	putative NADH:ubiquinone oxidoreductase B15 subunit	.	.	.	.
NP_001232053.1	589.318	309.37	220.791	416.788	374.085	443.454	380.633	367.462	326.839	361.038	254.636	377.014	286.188	392.301	336.259	1.16667	0.222391	0.24239	0.998773	GeneID:100189957	LOC100189957	putative RNA polymerase I 16 kDa polypeptide	.	.	.	.
NP_001232055.1	1752.99	1300.82	946.118	1295.42	1169.16	1245.27	953.414	1674.31	1236.03	1782.54	1047.96	1230.26	1149.97	1284.96	1296.35	0.991214	-0.0127314	0.941108	0.998773	GeneID:100190469	LOC100190469	putative 26S protease regulatory subunit 7	.	.	.	.
NP_001232058.1	5600.82	3515.94	2847.48	4142.28	4273.25	4621.73	3246.36	4386.94	4556.58	5881.01	3065.74	3952.33	2893.19	4166.92	3997.45	1.04239	0.0599	0.742418	0.998773	GeneID:100190214	LAMTOR2	ragulator complex protein LAMTOR2	ENSTGUG00000003670.1	protein_coding	late endosomal/lysosomal adaptor, MAPK and MTOR activator 2 [Source:HGNC Symbol;Acc:HGNC:29796]	ENSTGUT00000003818.1
NP_001232059.1	11941.8	8702.97	8712.14	9474.51	10542.4	9283.5	10591.9	10167.4	10517.4	11733.1	10047.6	8314.15	9311.11	9776.21	10097.5	0.968181	-0.0466519	0.659887	0.998773	GeneID:100190470	CKB	putative creatine kinase B variant 1	ENSTGUG00000012861.1	protein_coding	creatine kinase B [Source:HGNC Symbol;Acc:HGNC:1991]	ENSTGUT00000013395.1
NP_001232062.1	1210.86	1005.25	821.125	1098.81	1166.82	912.934	941.519	1304.96	957.095	1162.37	832.853	1283.47	792.453	1035.97	1039.25	0.996845	-0.00455931	0.973827	0.998773	GeneID:100190215	VPS26A	putative embryogenesis protein H beta 58 homolog	ENSTGUG00000003886.1	protein_coding	VPS26, retromer complex component A [Source:HGNC Symbol;Acc:HGNC:12711]	ENSTGUT00000004052.1
NP_001232064.1	733.195	606.561	433.371	644.128	644.974	569.583	522.456	633.166	578.089	508.22	561.67	506.894	515.834	605.302	546.619	1.10736	0.147121	0.227542	0.998773	GeneID:100190727	FAM192A	putative NEFA-interacting nuclear protein variant 2	ENSTGUG00000005173.1	protein_coding	family with sequence similarity 192 member A [Source:HGNC Symbol;Acc:HGNC:29856]	ENSTGUT00000005390.1
NP_001232065.1	128.913	134.791	120.432	134.151	153.621	127.13	126.268	122.487	116.044	90.5739	122.262	137.998	137.44	133.173	121.868	1.09277	0.127988	0.355136	0.998773	GeneID:100189960	NUDT4	putative nudix (nucleoside diphosphate linked moiety)	.	.	.	.
NP_001232066.1	104.742	99.8755	120.432	112.646	139.549	113.116	111.628	74.4347	77.7174	172.342	89.1686	82.0772	66.1103	115.06	96.2112	1.19591	0.258109	0.202902	0.998773	GeneID:100190216	CLYBL	citrate lyase subunit beta-like protein, mitochondrial	ENSTGUG00000010925.1	protein_coding	Taeniopygia guttata citrate lyase beta like (CLYBL), mRNA. [Source:RefSeq mRNA;Acc:NM_001245137]	ENSTGUT00000011388.1
NP_001232068.1	9430.24	5592.22	4468.74	6914.39	7343.32	7351.52	5155.02	6417.4	6826.35	9618.45	4657.91	6604.96	5400.16	6850.07	6382.89	1.07319	0.101909	0.580254	0.998773	GeneID:100189961	RPS25	putative 40S ribosomal protein S25 variant 1	ENSTGUG00000018461.1	protein_coding	ribosomal protein S25 [Source:HGNC Symbol;Acc:HGNC:10413]	ENSTGUT00000018948.1
NP_001232069.1	501.841	377.578	352.171	556.059	477.281	466.477	350.439	538.945	392.845	437.774	319.904	408.582	326.202	455.235	396.384	1.14847	0.19971	0.184473	0.998773	GeneID:100190217	ASPH	putative aspartate beta-hydroxylase variant 2	ENSTGUG00000011226.1	protein_coding	aspartate beta-hydroxylase [Source:HGNC Symbol;Acc:HGNC:757]	ENSTGUT00000011702.1
NP_001232072.1	164.595	119.363	162.4	116.742	137.204	138.141	123.523	121.545	144.788	157.246	155.356	127.175	153.097	139.741	140.39	0.995376	-0.00668714	0.960291	0.998773	GeneID:100189962	LOC100189962	uncharacterized protein LOC100189962	.	.	.	.
NP_001232073.1	460.405	344.286	376.805	392.211	368.221	338.346	422.723	398.555	377.941	469.223	313.469	371.602	377.524	380.046	390.148	0.974107	-0.0378485	0.744201	0.998773	GeneID:100190218	POLDIP2	putative DNA polymerase delta interacting protein 2	ENSTGUG00000005900.1	protein_coding	Taeniopygia guttata DNA polymerase delta interacting protein 2 (POLDIP2), mRNA. [Source:RefSeq mRNA;Acc:NM_001245144]	ENSTGUT00000006143.1
NP_001232076.1	112.799	126.671	114.957	125.958	92.6417	89.0912	86.0085	90.4523	102.204	76.7362	87.3301	109.136	80.0282	110.353	90.2706	1.22247	0.2898	0.0487093	0.998773	GeneID:100189963	SHISA5	putative scotin protein	ENSTGUG00000005317.1	protein_coding	Taeniopygia guttata shisa family member 5 (SHISA5), mRNA. [Source:RefSeq mRNA;Acc:NM_001245147]	ENSTGUT00000005520.1
NP_001232078.1	1282.23	1656.47	1892.24	1303.62	1408.39	1101.13	1351.43	1982.41	1386.14	1826.57	1365.11	1654.17	1744.96	1440.68	1615.83	0.891604	-0.165526	0.249231	0.998773	GeneID:100190475	LOC100190475	putative HMP19 protein	.	.	.	.
NP_001232079.1	5184.16	1440.48	945.206	1861.72	2966.88	3503.59	2342.36	2197.24	4228.68	3009.07	2185.09	2160.16	2108.57	2650.34	2604.45	1.01762	0.0251974	0.943098	0.998773	GeneID:100190731	LOC100190731	putative metallothionein II variant 2	.	.	.	.
NP_001232080.1	5438.53	3305.64	3387.6	3628.21	4201.71	4280.38	3606.87	3705.72	4253.16	6079.77	3037.25	4043.43	3444.69	4040.34	4024.41	1.00396	0.00570014	0.971811	0.998773	GeneID:100189964	RPS11	putative ribosomal protein S11	ENSTGUG00000000582.1	protein_coding	Taeniopygia guttata ribosomal protein S11 (RPS11), mRNA. [Source:RefSeq mRNA;Acc:NM_001245151]	ENSTGUT00000000606.1
NP_001232081.1	944.981	1076.71	347.61	451.606	501.907	703.72	393.443	1437.81	555.732	1107.01	662.789	291.329	203.55	671.088	664.525	1.00988	0.0141803	0.97479	0.998773	GeneID:100190220	CCK	putative preprocholecystokinin variant 2 precursor	ENSTGUG00000004682.1	protein_coding	cholecystokinin precursor [Source:RefSeq peptide;Acc:NP_001232081]	ENSTGUT00000004861.1
NP_001232083.1	5628.45	3109.94	3391.25	3384.49	3027.86	2861.93	3090.82	4131.6	3496.22	4774	2971.06	3206.42	2887.1	3567.32	3508.17	1.01686	0.0241201	0.887678	0.998773	GeneID:100190732	SOD1	putative Cu/Zn superoxide dismutase variant 1	ENSTGUG00000013463.1	protein_coding	superoxide dismutase [Source:RefSeq peptide;Acc:NP_001232083]	ENSTGUT00000014021.1
NP_001232084.1	889.732	1271.59	997.211	1356.87	1320.44	1278.31	1423.72	1173.05	1222.19	963.606	1366.03	1274.45	1082.12	1185.69	1215.02	0.975859	-0.0352558	0.783019	0.998773	GeneID:100189965	NCS1	putative frequenin	ENSTGUG00000004609.1	protein_coding	neuronal calcium sensor 1 [Source:RefSeq peptide;Acc:NP_001232084]	ENSTGUT00000004803.1
NP_001232085.1	4604.05	3047.42	2841.09	3492.01	3645.86	3130.2	2726.65	4167.4	2942.61	4311.07	2256.79	2946.66	3045.42	3460.11	3199.52	1.08145	0.112963	0.484804	0.998773	GeneID:100190221	ATP5F1	putative ATP synthase subunit b	.	.	.	.
NP_001232087.1	0	0	0	0	0	2.00205	0	0	0	0	0	0	0	0.333675	0	1.33367	0.415407	0.746359	0.998773	GeneID:100190733	ATF4	putative activating transcription factor 4 variant 3	ENSTGUG00000010225.1	protein_coding	activating transcription factor 4 [Source:HGNC Symbol;Acc:HGNC:786]	ENSTGUT00000010657.1
NP_001232090.1	19540.7	12935.1	10496.7	12653.2	12333.1	11396.7	9556.1	19759.1	10834.7	13961	8974.77	13653.7	11317	13225.9	12579.5	1.05139	0.0722955	0.699846	0.998773	GeneID:100190478	STMN1	putative stathmin 1/oncoprotein 18 variant 8	ENSTGUG00000001070.1	protein_coding	stathmin 1 [Source:HGNC Symbol;Acc:HGNC:6510]	ENSTGUT00000001112.1
NP_001232093.1	227.9	161.587	189.771	187.401	198.183	164.168	159.207	179.02	177.792	291.849	161.79	192.115	184.413	188.168	192.312	0.978452	-0.0314264	0.85155	0.998773	GeneID:100190223	MMADHC	uncharacterized protein LOC100190223	ENSTGUG00000011984.1	protein_coding	methylmalonic aciduria and homocystinuria, cblD type [Source:HGNC Symbol;Acc:HGNC:25221]	ENSTGUT00000012486.1
NP_001232094.1	428.177	168.895	155.101	200.714	242.745	178.182	177.507	148.869	124.561	246.562	132.374	143.41	161.796	228.969	162.154	1.41205	0.497786	0.0327042	0.998773	GeneID:100190735	SNRNP27	putative nucleic acid binding protein RY-1 variant 5	ENSTGUG00000003664.1	protein_coding	small nuclear ribonucleoprotein U4/U6.U5 subunit 27 [Source:HGNC Symbol;Acc:HGNC:30240]	ENSTGUT00000003812.1
NP_001232096.1	612.338	418.99	315.677	557.083	435.064	511.524	388.868	511.621	522.729	539.67	402.638	380.622	497.567	475.113	463.388	1.0253	0.0360504	0.818995	0.998773	GeneID:100190224	POLR2D	putative DNA directed RNA polymerase II polypeptide D	ENSTGUG00000005773.1	protein_coding	Taeniopygia guttata RNA polymerase II subunit D (POLR2D), mRNA. [Source:RefSeq mRNA;Acc:NM_001245167]	ENSTGUT00000005999.1
NP_001232102.1	293.508	231.419	229.003	243.724	241.572	266.273	225.086	284.548	184.179	267.948	200.399	210.154	181.803	250.916	222.017	1.13017	0.176538	0.18824	0.998773	GeneID:100189970	COMMD3	putative COMM domain containing 3	ENSTGUG00000001208.1	protein_coding	COMM domain containing 3 [Source:HGNC Symbol;Acc:HGNC:23332]	ENSTGUT00000001257.1
NP_001232103.1	1220.07	639.041	805.615	776.23	929.935	790.809	668.853	898.87	935.802	886.869	684.851	726.969	779.405	860.284	797.374	1.0789	0.109556	0.459972	0.998773	GeneID:100190226	TMEM230	uncharacterized protein LOC100190226	ENSTGUG00000004071.1	protein_coding	Taeniopygia guttata transmembrane protein 230 (TMEM230), mRNA. [Source:RefSeq mRNA;Acc:NM_001245174]	ENSTGUT00000004238.1
NP_001232104.1	2409.07	2237.05	2217.95	1705.04	2167.11	2033.08	2152.04	2182.16	2132.44	2889.56	2470.98	2098.83	2026.8	2128.22	2278.97	0.933849	-0.0987385	0.375998	0.998773	GeneID:100190482	CTSB	putative cathepsin B variant 2 precursor	ENSTGUG00000013291.1	protein_coding	cathepsin B [Source:HGNC Symbol;Acc:HGNC:2527]	ENSTGUT00000013841.1
NP_001232105.1	5667.58	2915.07	3504.38	4001.99	4874.83	4197.3	3610.53	3378.77	4082.82	6360.3	3008.75	4019.08	3222.01	4193.52	3954.61	1.06041	0.0846286	0.646514	0.998773	GeneID:100190738	LOC100190738	putative ribosomal protein L35 variant 1	.	.	.	.
NP_001232106.1	308.471	258.215	242.688	219.147	257.99	190.195	209.531	280.779	194.826	299.397	216.027	242.624	262.701	246.118	243.698	1.00993	0.0142536	0.919323	0.998773	GeneID:100189971	MED7	mediator of RNA polymerase II transcription subunit 7	ENSTGUG00000000675.1	protein_coding	mediator complex subunit 7 [Source:HGNC Symbol;Acc:HGNC:2378]	ENSTGUT00000000696.1
NP_001232107.1	112.799	120.987	83.0249	80.9	123.131	98.1004	118.948	76.3191	60.6834	80.5101	73.5411	78.4694	83.5077	103.157	81.7113	1.26246	0.336238	0.0616672	0.998773	GeneID:100190227	TRUB2	putative TruB pseudouridine synthase 2 variant 1	ENSTGUG00000003704.1	protein_coding	TruB pseudouridine synthase family member 2 [Source:HGNC Symbol;Acc:HGNC:17170]	ENSTGUT00000003862.1
NP_001232108.1	43276.9	27082.5	28527.7	29387.2	29034.4	33461.2	26648.9	25177.8	27737.6	31944.9	22619.4	28912.8	25443.8	31795	26926.5	1.18081	0.239775	0.0527639	0.998773	GeneID:100190483	LOC100190483	putative cystatin variant 3 precursor	.	.	.	.
NP_001232112.1	1523.94	1141.67	1139.54	1043.51	1034.3	983.006	1178.5	1531.09	987.969	1401.38	1170.22	1237.47	1187.38	1144.33	1242	0.921357	-0.118167	0.358743	0.998773	GeneID:100190484	MDH2	putative malate dehydrogenase mitochondrial variant 1	ENSTGUG00000004571.1	protein_coding	Taeniopygia guttata malate dehydrogenase 2 (MDH2), mRNA. [Source:RefSeq mRNA;Acc:NM_001245183]	ENSTGUT00000004791.1
NP_001232113.1	7640.42	4570.73	4012.56	5554.45	6020.54	6348.5	4535.58	5796.48	5949.1	9346.72	3672.46	4752.36	4022.29	5691.2	5439.28	1.04631	0.0653157	0.750026	0.998773	GeneID:100190740	NDUFB8	putative NADH dehydrogenase 1 beta subcomplex 8	ENSTGUG00000007648.1	protein_coding	Taeniopygia guttata NADH:ubiquinone oxidoreductase subunit B8 (NDUFB8), mRNA. [Source:RefSeq mRNA;Acc:NM_001245184]	ENSTGUT00000007961.1
NP_001232114.1	8.05708	20.2999	34.6697	17.4089	24.6263	17.0174	15.5547	9.42211	13.8401	6.28985	21.1431	16.235	30.4455	20.3465	16.1329	1.26118	0.334777	0.384068	0.998773	GeneID:100189973	CXCL12	putative stromal cell derived factor 1 precursor	ENSTGUG00000008242.1	protein_coding	Taeniopygia guttata C-X-C motif chemokine ligand 12 (CXCL12), mRNA. [Source:RefSeq mRNA;Acc:NM_001245185]	ENSTGUT00000008579.1
NP_001232115.1	138.121	72.2676	72.0765	71.6835	76.2242	73.0748	54.8991	75.3769	62.8127	74.2203	57.9136	70.3519	58.2814	83.908	64.8365	1.29415	0.372002	0.0552848	0.998773	GeneID:100190229	LOC100190229	uncharacterized protein LOC100190229	.	.	.	.
NP_001232116.1	1385.82	1073.46	1225.3	1161.27	1199.65	1064.09	883.875	1251.26	1019.91	1382.51	963.388	1284.37	912.496	1184.93	1099.69	1.07752	0.107712	0.400865	0.998773	GeneID:100190485	FAM32A	putative family with sequence similarity 32 member A variant 2	ENSTGUG00000000709.1	protein_coding	Taeniopygia guttata family with sequence similarity 32 member A (FAM32A), mRNA. [Source:RefSeq mRNA;Acc:NM_001245187]	ENSTGUT00000000736.1
NP_001232117.1	4812.38	2439.24	2646.76	2815.11	3215.49	3816.91	2954.48	2867.15	4451.18	3289.59	4044.76	2782.51	4244.1	3290.98	3519.11	0.935174	-0.0966935	0.576901	0.998773	GeneID:100190741	HNRNPDL	heterogeneous nuclear ribonucleoprotein D-like	ENSTGUG00000002850.1	protein_coding	heterogeneous nuclear ribonucleoprotein D like [Source:HGNC Symbol;Acc:HGNC:5037]	ENSTGUT00000002968.1
NP_001232118.1	1733.42	1170.09	806.527	1173.56	1216.07	1473.51	1419.14	850.817	1121.05	1230.3	1349.48	985.828	1117.79	1262.2	1153.48	1.09425	0.129937	0.436543	0.998773	GeneID:100189974	DBX2	homeobox protein DBX2	ENSTGUG00000006020.1	protein_coding	Taeniopygia guttata developing brain homeobox 2 (DBX2), mRNA. [Source:RefSeq mRNA;Acc:NM_001245189]	ENSTGUT00000006245.1
NP_001232119.1	917.357	881.828	697.044	749.605	712.989	721.739	648.724	957.287	640.902	984.991	713.349	774.772	688.069	780.094	772.585	1.00972	0.0139538	0.911324	0.998773	GeneID:100190230	LOC100190230	putative kelch domain containing 3	.	.	.	.
NP_001232122.1	629.604	526.173	453.443	579.612	528.879	560.574	484.942	719.849	549.345	506.962	455.955	535.756	530.622	546.381	540.49	1.0109	0.0156387	0.903728	0.998773	GeneID:100189975	EIF4E	putative eukaryotic translation initiation factor 4E (eIF4E)	ENSTGUG00000003296.1	protein_coding	Taeniopygia guttata eukaryotic translation initiation factor 4E (EIF4E), mRNA. [Source:RefSeq mRNA;Acc:NM_001245193]	ENSTGUT00000003446.1
NP_001232123.1	1207.41	1005.25	1075.67	1229.88	1024.92	1089.11	1079.68	904.523	1339.29	1181.23	751.958	1011.98	964.688	1105.38	1033.34	1.06971	0.097226	0.444459	0.998773	GeneID:100190231	SRSF7	putative splicing factor arginine/serine-rich 7 variant 2	ENSTGUG00000002095.1	protein_coding	Taeniopygia guttata serine and arginine rich splicing factor 7 (SRSF7), mRNA. [Source:RefSeq mRNA;Acc:NM_001245194]	ENSTGUT00000002183.1
NP_001232124.1	1602.21	1439.67	1106.69	1303.62	1187.92	1290.32	1237.97	1291.77	1406.36	1644.17	1323.74	1026.42	1571.86	1321.74	1357.47	0.973678	-0.0384834	0.762136	0.998773	GeneID:100190487	TCEA2	putative transcription elongation factor A2	ENSTGUG00000007270.1	protein_coding	transcription elongation factor A2 [Source:HGNC Symbol;Acc:HGNC:11614]	ENSTGUT00000007590.1
NP_001232125.1	2104.05	1722.24	1648.64	1613.9	1312.23	1471.51	1855.59	3031.09	1591.61	1780.03	1798.08	2069.07	1610.13	1645.43	1962.23	0.838551	-0.25403	0.108827	0.998773	GeneID:100190743	LOC100190743	putative neuroserpin variant 4 precursor	.	.	.	.
NP_001232126.1	374.079	841.228	811.089	651.296	805.631	718.736	848.19	499.372	828.275	542.185	859.512	688.185	758.528	700.343	717.75	0.975748	-0.0354192	0.85047	0.998773	GeneID:100189976	FAM168A	uncharacterized protein LOC100189976	ENSTGUG00000013473.1	protein_coding	Taeniopygia guttata family with sequence similarity 168 member A (FAM168A), mRNA. [Source:RefSeq mRNA;Acc:NM_001245197]	ENSTGUT00000014032.1
NP_001232127.1	1140.65	850.16	749.048	907.309	846.675	918.94	672.513	1162.69	924.091	816.423	671.063	821.674	822.899	902.131	841.622	1.0719	0.100165	0.481752	0.998773	GeneID:100190232	SUMO1	putative ubiquitin-like 1	ENSTGUG00000010141.1	protein_coding	Taeniopygia guttata small ubiquitin-like modifier 1 (SUMO1), mRNA. [Source:RefSeq mRNA;Acc:NM_001245198]	ENSTGUT00000010574.1
NP_001232128.1	2048.8	1447.79	1735.31	1321.02	1354.45	1269.3	1660.7	2839.82	1327.58	2205.22	1570.1	2302.67	1418.76	1529.45	1903.55	0.803469	-0.315685	0.0871373	0.998773	GeneID:100190488	THY1	thy-1 membrane glycoprotein precursor	ENSTGUG00000000398.1	protein_coding	Thy-1 cell surface antigen [Source:HGNC Symbol;Acc:HGNC:11801]	ENSTGUT00000000416.1
NP_001232129.1	2009.67	1332.49	1082.06	1353.79	1434.19	1703.74	1305.68	1332.29	1431.92	1728.45	1228.14	1225.75	1248.27	1485.99	1357.21	1.09488	0.130778	0.355294	0.998773	GeneID:100190744	MRPS11	putative mitochondrial ribosomal protein S11 variant 1 precursor	ENSTGUG00000008345.1	protein_coding	Taeniopygia guttata mitochondrial ribosomal protein S11 (MRPS11), mRNA. [Source:RefSeq mRNA;Acc:NM_001245200]	ENSTGUT00000008697.1
NP_001232131.1	2163.9	1472.15	1488.97	1444.93	1866.91	1672.71	1420.06	1243.72	1620.35	2343.6	1369.7	1779.54	1476.17	1684.93	1607.59	1.04811	0.067787	0.658385	0.998773	GeneID:100190233	PPT1	putative palmitoyl-protein thioesterase variant 1 precursor	ENSTGUG00000001213.1	protein_coding	Taeniopygia guttata palmitoyl-protein thioesterase 1 (PPT1), mRNA. [Source:RefSeq mRNA;Acc:NM_001245202]	ENSTGUT00000001266.1
NP_001232133.1	5438.53	4227.25	3371.17	3543.21	3290.54	3468.55	3056.96	6310.93	3108.69	3468.23	2589.57	3472.5	3496.01	3889.88	3643.27	1.06769	0.0944906	0.61846	0.998773	GeneID:100190745	YWHAH	putative tyrosine 3-monooxygenase/tryptophan 5-monooxygenase activation protein eta polypeptide variant 1	ENSTGUG00000009902.1	protein_coding	tyrosine 3-monooxygenase/tryptophan 5-monooxygenase activation protein eta [Source:HGNC Symbol;Acc:HGNC:12853]	ENSTGUT00000010322.1
NP_001232136.1	1334.02	993.071	947.943	1242.17	1118.74	896.918	917.729	1333.23	1117.85	1499.5	1137.13	1006.57	944.681	1088.81	1136.67	0.957895	-0.062061	0.662441	0.998773	GeneID:100190490	CWC15	uncharacterized protein LOC100190490	ENSTGUG00000012817.1	protein_coding	Taeniopygia guttata CWC15 spliceosome associated protein homolog (CWC15), mRNA. [Source:RefSeq mRNA;Acc:NM_001245207]	ENSTGUT00000013346.1
NP_001232137.1	4.60405	9.74395	7.29889	10.2405	12.8995	9.00922	8.23486	12.2487	14.9047	2.51594	12.8697	6.31363	6.95897	8.96602	9.14951	0.979945	-0.0292268	0.926289	0.998773	GeneID:100189979	MCPH1	putative microcephalin	ENSTGUG00000012890.1	protein_coding	microcephalin 1 [Source:HGNC Symbol;Acc:HGNC:6954]	ENSTGUT00000013422.1
NP_001232140.1	1519.34	1066.96	854.882	1178.68	1194.96	1160.19	858.255	1350.19	1175.34	1460.5	823.66	1086.85	881.18	1162.5	1090.85	1.06568	0.0917753	0.5752	0.998773	GeneID:100190747	PSMB1	putative proteasome subunit beta type 1	ENSTGUG00000009806.1	protein_coding	proteasome subunit beta 1 [Source:HGNC Symbol;Acc:HGNC:9537]	ENSTGUT00000010235.1
NP_001232141.1	216.39	164.023	139.591	178.185	150.103	146.15	119.863	145.101	118.173	260.4	151.679	116.351	140.049	165.74	150.231	1.10324	0.141744	0.451077	0.998773	GeneID:100189980	RPP14	putative ribonuclease P 14 kDa	ENSTGUG00000009157.1	protein_coding	ribonuclease P/MRP subunit p14 [Source:HGNC Symbol;Acc:HGNC:30327]	ENSTGUT00000009536.1
NP_001232142.1	1203.96	912.684	661.462	914.477	1019.06	1160.19	725.583	1267.27	877.248	1299.48	724.38	762.145	910.756	978.638	938.124	1.04319	0.0609962	0.731735	0.998773	GeneID:100190236	POLR2C	putative DNA directed RNA polymerase II polypeptide C	ENSTGUG00000004996.1	protein_coding	Taeniopygia guttata RNA polymerase II subunit C (POLR2C), mRNA. [Source:RefSeq mRNA;Acc:NM_001245213]	ENSTGUT00000005207.1
NP_001232144.1	3960.63	2627.62	2009.93	3045.53	3146.3	3020.09	2338.7	2928.39	2971.36	3947.51	2129.93	2950.27	1724.96	2968.35	2713.02	1.09411	0.129763	0.481638	0.998773	GeneID:100190748	USMG5	putative upregulated during skeletal muscle growth 5 variant 1	.	.	.	.
NP_001232146.1	246.317	122.611	83.9372	117.766	146.585	172.176	199.467	298.681	171.404	132.087	160.871	215.565	117.433	148.232	185.073	0.80094	-0.320233	0.188283	0.998773	GeneID:100190749	GJB1	putative gap junction protein beta	ENSTGUG00000007127.1	protein_coding	gap junction beta-1 protein [Source:RefSeq peptide;Acc:NP_001232146]	ENSTGUT00000007405.1
NP_001232148.1	1662.06	1255.35	1369.45	1330.24	1396.66	1366.4	1149.22	1685.62	1558.61	1567.43	1326.5	1272.65	1418.76	1396.69	1425.54	0.979765	-0.0294926	0.787367	0.998773	GeneID:100190238	ARPC3	putative actin related protein 2/3 complex subunit 3	ENSTGUG00000005696.1	protein_coding	actin related protein 2/3 complex subunit 3 [Source:HGNC Symbol;Acc:HGNC:706]	ENSTGUT00000005923.1
NP_001232149.1	375.23	199.751	250.899	248.844	236.881	225.231	215.021	309.045	243.798	349.716	182.933	275.094	254.003	256.139	261.373	0.979977	-0.0291807	0.866299	0.998773	GeneID:100190750	MED9	putative mediator of RNA polymerase II transcription subunit 9	ENSTGUG00000007366.1	protein_coding	mediator complex subunit 9 [Source:HGNC Symbol;Acc:HGNC:25487]	ENSTGUT00000007658.1
NP_001232150.1	2076.43	1255.35	1050.13	1634.38	1744.95	1570.61	1008.31	1530.15	1524.54	1566.17	1115.07	1471.98	1201.29	1555.31	1345.36	1.15605	0.209208	0.197227	0.998773	GeneID:100189983	LOC100189983	putative transmembrane BAX inhibitor motif containing 4 variant 1	.	.	.	.
NP_001232151.1	170.35	194.879	232.652	224.267	180.593	151.155	191.232	263.819	171.404	276.754	197.642	206.546	219.208	192.316	218.086	0.881834	-0.181421	0.232797	0.998773	GeneID:100190239	ELMO1	putative engulfment and cell motility 1 variant 1	ENSTGUG00000005533.1	protein_coding	engulfment and cell motility 1 [Source:HGNC Symbol;Acc:HGNC:16286]	ENSTGUT00000005816.1
NP_001232152.1	1940.61	1475.4	815.651	1579.09	1478.75	1331.36	980.863	1617.78	1611.84	1142.24	1162.87	1223.94	960.338	1436.81	1242.84	1.15607	0.20923	0.253907	0.998773	GeneID:100190495	C5H14orf1	putative HSPC288 variant 2 precursor	.	.	.	.
NP_001232153.1	572.053	585.449	821.125	658.464	708.299	610.625	608.465	691.583	629.191	717.043	552.477	556.501	733.302	659.336	641.223	1.02825	0.0401867	0.727115	0.998773	GeneID:100190751	PPP1CC	putative protein phosphatase 1 catalytic subunit gamma isoform variant 3	ENSTGUG00000006425.1	protein_coding	Taeniopygia guttata protein phosphatase 1 catalytic subunit gamma (PPP1CC), mRNA. [Source:RefSeq mRNA;Acc:NM_001245224]	ENSTGUT00000006681.1
NP_001232155.1	2448.2	1158.72	791.017	1661.01	1499.86	1669.71	1004.65	1335.11	1305.23	1514.6	808.033	1379.98	1270.01	1538.09	1231.09	1.24937	0.321202	0.129592	0.998773	GeneID:100190240	SEC61B	putative protein transport protein SEC61 beta subunit variant 1	ENSTGUG00000008873.1	protein_coding	Sec61 translocon beta subunit [Source:HGNC Symbol;Acc:HGNC:16993]	ENSTGUT00000009233.1
NP_001232156.1	6200.5	4223.19	4136.64	4648.16	5026.11	4437.54	3850.25	4670.54	4543.8	6121.29	4084.29	4339.27	4393.72	4778.69	4571.88	1.04524	0.063828	0.619846	0.998773	GeneID:100190496	EDF1	putative endothelial differentiation-related factor 1 variant 1	ENSTGUG00000002446.1	protein_coding	Taeniopygia guttata endothelial differentiation related factor 1 (EDF1), mRNA. [Source:RefSeq mRNA;Acc:NM_001245227]	ENSTGUT00000002549.1
NP_001232157.1	15957.6	10695.6	10150	16524.1	15880.4	16423.8	10290.8	14612.8	14355.4	17449.3	9232.17	14664.8	11887.7	14271.9	13213.3	1.08012	0.111194	0.511447	0.998773	GeneID:100190752	TMSB4X	putative thymosin beta 4	ENSTGUG00000008243.1	protein_coding	thymosin beta-4 [Source:RefSeq peptide;Acc:NP_001232157]	ENSTGUT00000008582.1
NP_001232161.1	765.423	523.737	472.603	568.348	585.167	574.588	430.958	562.5	507.824	550.991	371.383	478.934	474.08	581.644	482.381	1.20578	0.269963	0.041973	0.998773	GeneID:100190242	HMGN1	putative high-mobility group nucleosome binding domain 1 variant 1	ENSTGUG00000005112.1	protein_coding	high mobility group nucleosome binding domain 1 [Source:HGNC Symbol;Acc:HGNC:4984]	ENSTGUT00000005309.1
NP_001232162.1	1164.82	966.275	799.228	1179.71	945.18	1080.11	801.526	1401.07	945.384	991.281	797.002	954.26	852.474	1022.55	963.285	1.06153	0.0861413	0.554944	0.998773	GeneID:100190754	TRAPPC2	putative trafficking protein particle complex 2 variant 2	.	.	.	.
NP_001232163.1	18.4162	70.6437	53.8293	39.938	51.5979	42.043	57.644	39.5729	58.5542	15.0957	62.5099	52.3129	53.0622	46.078	48.3931	0.952161	-0.0707231	0.816432	0.998773	GeneID:100189987	ARHGAP32	Rho/Cdc42/Rac GTPase-activating protein RICS	.	.	.	.
NP_001232165.1	9.2081	37.3518	24.6337	12.2886	19.9356	12.0123	16.4697	25.4397	17.0339	18.8696	20.2238	27.0584	13.9179	19.2384	19.859	0.968747	-0.0458085	0.936266	0.998773	GeneID:100189988	B3GNT7	UDP-GlcNAc:betaGal beta-1,3-N-acetylglucosaminyltransferase 7	ENSTGUG00000009779.1	protein_coding	UDP-GlcNAc:betaGal beta-1,3-N-acetylglucosaminyltransferase 7 [Source:HGNC Symbol;Acc:HGNC:18811]	ENSTGUT00000010192.1
NP_001232166.1	162.293	144.535	161.488	106.501	140.722	197.202	167.442	146.985	168.21	236.499	145.244	151.527	190.502	152.123	172.344	0.882673	-0.180049	0.27613	0.998773	GeneID:100189989	BSDC1	uncharacterized protein LOC100189989	ENSTGUG00000001376.1	protein_coding	BSD domain containing 1 [Source:HGNC Symbol;Acc:HGNC:25501]	ENSTGUT00000001433.1
NP_001232167.1	1066.99	760.84	623.143	749.605	872.474	726.744	624.019	772.613	783.561	1076.82	610.391	745.91	530.622	799.966	734.849	1.08861	0.122491	0.458799	0.998773	GeneID:100190245	TMEM138	uncharacterized protein LOC100190245	.	.	.	.
NP_001232168.1	17.2652	15.4279	8.21125	6.1443	24.6263	17.0174	16.4697	11.3065	18.0986	38.9971	22.0623	14.4312	15.6577	14.7821	19.5747	0.75516	-0.405145	0.276512	0.998773	GeneID:100190501	MRPL14	putative mitochondrial ribosomal protein L14	ENSTGUG00000008134.1	protein_coding	Taeniopygia guttata mitochondrial ribosomal protein L14 (MRPL14), mRNA. [Source:RefSeq mRNA;Acc:NM_001245239]	ENSTGUT00000008468.1
NP_001232171.1	2726.75	2041.36	1751.73	2904.21	3138.09	3156.23	1985.52	2539.26	2481.63	2971.33	1951.6	2091.61	2063.34	2619.73	2297.75	1.14013	0.189192	0.227465	0.998773	GeneID:100190502	HSBP1	putative heat shock factor binding protein 1 variant 2	ENSTGUG00000004346.1	protein_coding	heat shock factor binding protein 1 [Source:HGNC Symbol;Acc:HGNC:5203]	ENSTGUT00000004520.1
NP_001232172.1	2418.28	1927.68	1686.04	1913.95	2214.02	2024.07	1564.62	2099.25	2188.86	1995.14	1885.41	1847.19	1774.54	2030.67	1907.86	1.06437	0.090004	0.407897	0.998773	GeneID:100190758	TSPAN13	tetraspanin-13	ENSTGUG00000002574.1	protein_coding	Taeniopygia guttata tetraspanin 13 (TSPAN13), mRNA. [Source:RefSeq mRNA;Acc:NM_001245243]	ENSTGUT00000002675.1
NP_001232173.1	310.773	414.93	347.61	533.53	462.036	424.434	354.099	397.613	414.138	315.751	277.618	404.072	368.826	415.552	361.731	1.14879	0.200113	0.162207	0.998773	GeneID:100189991	TFDP1	putative transcription factor Dp 1	.	.	.	.
NP_001232175.1	1222.37	807.936	695.219	1125.43	1214.9	1104.13	815.251	969.535	1003.94	904.481	774.939	1134.65	666.322	1028.33	895.588	1.14822	0.199398	0.214048	0.998773	GeneID:100190503	LOC100190503	putative transmembrane protein 111	.	.	.	.
NP_001232177.1	103.591	194.879	228.09	258.061	219.291	268.275	242.471	163.945	193.761	124.539	228.897	195.722	195.721	212.031	192.151	1.10346	0.142037	0.485267	0.998773	GeneID:100189992	SAMD12	sterile alpha motif domain-containing protein 12	ENSTGUG00000012339.1	protein_coding	sterile alpha motif domain containing 12 [Source:HGNC Symbol;Acc:HGNC:31750]	ENSTGUT00000012845.1
NP_001232180.1	12.6611	11.3679	7.29889	14.3367	12.8995	9.00922	16.4697	19.7864	21.2924	21.3855	8.27337	16.235	17.3974	11.2622	17.2628	0.652397	-0.616178	0.057101	0.998773	GeneID:100190760	FANCL	E3 ubiquitin-protein ligase FANCL	ENSTGUG00000006799.1	protein_coding	Fanconi anemia complementation group L [Source:HGNC Symbol;Acc:HGNC:20748]	ENSTGUT00000007093.1
NP_001232181.1	159.991	103.123	175.173	114.694	182.938	149.153	182.082	133.794	92.622	227.693	145.244	115.449	142.659	147.512	148.506	0.993306	-0.00968984	0.963976	0.998773	GeneID:100189993	TAGLN	transgelin	ENSTGUG00000000175.1	protein_coding	transgelin [Source:HGNC Symbol;Acc:HGNC:11553]	ENSTGUT00000000183.1
NP_001232182.1	844.843	802.252	958.891	719.907	769.278	542.555	792.376	764.133	524.858	1169.91	574.54	863.163	604.561	772.955	756.221	1.02213	0.0315762	0.859525	0.998773	GeneID:100190249	LOC100190249	putative parathymosin variant 1	.	.	.	.
NP_001232183.1	486.878	332.918	317.502	256.013	348.286	307.315	269.92	388.191	287.448	544.701	303.357	323.799	399.271	341.485	359.527	0.949818	-0.0742763	0.685013	0.998773	GeneID:100190505	LOC100190505	putative tubulin beta chain variant 1	.	.	.	.
NP_001232185.1	219.843	101.5	73.9012	55.2987	105.541	90.0922	159.207	177.136	160.758	241.53	126.858	165.056	74.809	107.696	157.908	0.682018	-0.552118	0.0529754	0.998773	GeneID:100189994	CD9	putative CD9 antigen variant 1	ENSTGUG00000011899.1	protein_coding	Taeniopygia guttata CD9 molecule (CD9), mRNA. [Source:RefSeq mRNA;Acc:NM_001245256]	ENSTGUT00000012407.1
NP_001232186.1	4262.2	2889.89	2290.94	3814.59	3580.19	3893.99	2560.13	2643.84	3208.77	4391.58	2250.36	2809.56	2562.64	3455.3	2918.13	1.18408	0.243769	0.154789	0.998773	GeneID:100190250	C1H12orf57	putative C10 protein	.	.	.	.
NP_001232187.1	2407.92	974.395	1164.17	1153.08	1217.24	1291.32	947.009	1324.75	879.377	1620.27	774.939	2199.85	844.646	1368.02	1227.26	1.11469	0.156648	0.538162	0.998773	GeneID:100190762	PLLP	plasmolipin	ENSTGUG00000005247.1	protein_coding	Taeniopygia guttata plasmolipin (PLLP), mRNA. [Source:RefSeq mRNA;Acc:NM_001245258]	ENSTGUT00000005451.1
NP_001232188.1	414.364	223.299	129.555	193.545	201.701	161.165	159.207	206.344	151.176	144.667	125.02	188.507	153.967	220.605	161.27	1.36793	0.451989	0.0462976	0.998773	GeneID:100189995	COMMD9	COMM domain-containing protein 9	ENSTGUG00000010117.1	protein_coding	Taeniopygia guttata COMM domain containing 9 (COMMD9), mRNA. [Source:RefSeq mRNA;Acc:NM_001245259]	ENSTGUT00000010551.1
NP_001232190.1	1207.41	1191.2	867.655	984.112	892.409	955.978	930.539	1264.45	821.888	1177.46	918.344	1057.98	934.242	1016.46	1014.99	1.00145	0.0020942	0.9845	0.998773	GeneID:100190507	LOC100190507	putative ATPase H+ transporting V0 subunit	.	.	.	.
NP_001232193.1	229.051	162.399	178.823	235.532	221.637	214.219	141.823	271.357	220.377	191.212	142.486	207.448	179.194	206.943	193.414	1.06995	0.0975477	0.564387	0.998773	GeneID:100189997	WDR61	putative recombination protein REC14	ENSTGUG00000003308.1	protein_coding	Taeniopygia guttata WD repeat domain 61 (WDR61), mRNA. [Source:RefSeq mRNA;Acc:NM_001245264]	ENSTGUT00000003452.1
NP_001232194.1	610.036	748.66	597.596	836.649	833.775	990.013	636.829	1190.01	1309.48	1148.53	481.694	1018.3	596.732	769.455	911.654	0.844021	-0.244649	0.274128	0.998773	GeneID:100190253	SNRPG	putative small nuclear ribonucleoprotein polypeptide G	ENSTGUG00000004149.1	protein_coding	small nuclear ribonucleoprotein polypeptide G [Source:HGNC Symbol;Acc:HGNC:11163]	ENSTGUT00000004317.1
NP_001232195.1	2037.29	1776.65	1768.16	1545.29	1693.35	1680.72	1458.48	1737.44	1805.6	2149.87	1548.04	1536.92	1744.09	1750.24	1711.49	1.02264	0.0323006	0.759126	0.998773	GeneID:100190509	ARPC2	putative actin related protein 2/3 complex subunit 2	ENSTGUG00000005170.1	protein_coding	Taeniopygia guttata actin related protein 2/3 complex subunit 2 (ARPC2), mRNA. [Source:RefSeq mRNA;Acc:NM_001245266]	ENSTGUT00000005405.1
NP_001232196.1	90.93	106.371	89.4114	78.8519	107.887	77.0789	83.2636	114.95	68.1358	124.539	75.3796	122.665	92.2064	91.755	97.3056	0.942957	-0.0847354	0.646377	0.998773	GeneID:100190254	YIPF6	putative Yip1 domain family member 6 variant 2	ENSTGUG00000002733.1	protein_coding	Taeniopygia guttata Yip1 domain family member 6 (YIPF6), mRNA. [Source:RefSeq mRNA;Acc:NM_001245267]	ENSTGUT00000002844.1
NP_001232198.1	2724.45	1942.29	1405.04	2026.6	2054.54	2174.23	1607.63	2420.54	2153.73	2059.3	1241.01	1959.03	1415.28	2054.52	1836.64	1.11863	0.16173	0.348658	0.998773	GeneID:100189999	PSMA6	putative proteasome subunit alpha type 6	ENSTGUG00000011976.1	protein_coding	Taeniopygia guttata proteasome subunit alpha 6 (PSMA6), mRNA. [Source:RefSeq mRNA;Acc:NM_001245269]	ENSTGUT00000012478.1
NP_001232199.1	61.0036	47.9078	16.4225	33.7937	37.5258	51.0522	35.6844	38.6307	15.9693	35.2232	34.0128	34.274	28.7058	41.2843	31.7857	1.29883	0.377213	0.18528	0.998773	GeneID:100190255	LOC100190255	putative thymidine kinase 2 mitochondrial variant 1	.	.	.	.
NP_001232201.1	540.976	457.154	375.893	350.225	438.582	603.618	400.763	364.636	463.11	449.096	386.091	387.837	535.841	461.075	426.768	1.08039	0.111549	0.444188	0.998773	GeneID:100190256	ATPAF1	putative ATP synthase mitochondrial F1 complex assembly factor 1 variant 1	ENSTGUG00000008394.1	protein_coding	ATP synthase mitochondrial F1 complex assembly factor 1 [Source:HGNC Symbol;Acc:HGNC:18803]	ENSTGUT00000008745.1
NP_001232203.1	456.952	216.803	184.297	261.133	397.538	145.149	231.491	360.867	232.087	164.794	151.679	258.859	225.297	276.979	232.153	1.19308	0.254696	0.326573	0.998773	GeneID:100190001	LOC100190001	putative aldo-keto reductase	.	.	.	.
NP_001232205.1	4041.2	2582.15	1830.2	2979.99	2976.26	3366.45	2270.99	3225.19	2781.86	3402.81	1941.48	2831.21	1978.96	2962.71	2633.21	1.12513	0.170091	0.347426	0.998773	GeneID:100190513	HSPE1	putative heat shock protein 10 variant 1	ENSTGUG00000010535.1	protein_coding	heat shock protein family E (Hsp10) member 1 [Source:HGNC Symbol;Acc:HGNC:5269]	ENSTGUT00000010977.1
NP_001232206.1	0	0	0	0	0	2.00205	0	0	4.25849	1.25797	0	3.60779	0	0.333675	1.30346	0.255991	-1.96584	0.308155	0.998773	GeneID:100190002	LOC100190002	putative ubiquitin specific protease 12	.	.	.	.
NP_001232208.1	0	0.811996	1.82472	0	0	1.00102	0	0	0	0	0	0	0	0.60629	0	1.60629	0.683733	0.476363	0.998773	GeneID:100190514	BCAS2	putative breast carcinoma amplified sequence 2	ENSTGUG00000001012.1	protein_coding	BCAS2, pre-mRNA processing factor [Source:HGNC Symbol;Acc:HGNC:975]	ENSTGUT00000001050.1
NP_001232210.1	280.847	185.947	199.807	210.954	171.211	167.171	192.147	232.726	196.955	217.629	166.387	177.684	201.81	202.656	197.905	1.02401	0.0342246	0.81295	0.998773	GeneID:100190259	RBM8A	putative RNA-binding protein 8A	ENSTGUG00000004447.1	protein_coding	Taeniopygia guttata RNA binding motif protein 8A (RBM8A), mRNA. [Source:RefSeq mRNA;Acc:NM_001245281]	ENSTGUT00000004637.1
NP_001232211.1	20979.5	12633	15204.5	15687.4	16331.9	15490.9	13809.9	12581.3	15363.5	23790.7	15109	15266.4	14342.4	16054.5	15751.9	1.01921	0.027455	0.856579	0.998773	GeneID:100190515	FTH1	putative ferritin heavy chain	ENSTGUG00000005949.1	protein_coding	Taeniopygia guttata ferritin heavy chain 1 (FTH1), mRNA. [Source:RefSeq mRNA;Acc:NM_001245282]	ENSTGUT00000006190.1
NP_001232212.1	880.524	729.172	528.257	756.773	768.105	847.868	617.614	871.545	834.663	661.693	654.516	746.812	663.712	751.783	721.508	1.04196	0.0593017	0.657928	0.998773	GeneID:100190004	RALA	putative Ras family small GTP binding protein RALA	ENSTGUG00000001854.1	protein_coding	ras-related protein Ral-A [Source:RefSeq peptide;Acc:NP_001232212]	ENSTGUT00000001930.1
NP_001232215.1	19300.2	10260.4	8577.11	14084.8	15433.6	16856.3	11032.9	12286.4	14998.4	20413.1	7744.8	13071.9	10744.7	14085.4	12898.9	1.09199	0.126954	0.552712	0.998773	GeneID:100190005	RPL14	putative ribosomal protein L14	ENSTGUG00000003871.1	protein_coding	ribosomal protein L14 [Source:HGNC Symbol;Acc:HGNC:10305]	ENSTGUT00000004048.1
NP_001232216.1	26335.2	13969.6	11712.9	15610.6	16431.6	17827.2	13265.4	15751.9	15942.7	23485.1	13002.1	14825.3	14831.3	16981.2	15872	1.06989	0.0974558	0.58928	0.998773	GeneID:100190261	TPT1	putative growth-related translationally controlled tumor protein	ENSTGUG00000012322.1	protein_coding	tumor protein, translationally-controlled 1 [Source:HGNC Symbol;Acc:HGNC:12022]	ENSTGUT00000012838.1
NP_001232217.1	337.247	352.406	339.398	369.682	374.085	367.376	316.585	508.794	333.226	340.91	416.426	404.974	362.737	356.699	383.379	0.930409	-0.104064	0.383915	0.998773	GeneID:100190517	SCAMP5	putative secretory carrier membrane protein 5 variant 3	ENSTGUG00000003869.1	protein_coding	secretory carrier membrane protein 5 [Source:HGNC Symbol;Acc:HGNC:30386]	ENSTGUT00000004044.1
NP_001232219.1	109.346	106.371	83.9372	61.443	63.3247	68.0697	93.3284	76.3191	70.265	46.5449	79.0567	105.528	67.85	82.082	76.9846	1.06621	0.0924975	0.669045	0.998773	GeneID:100190262	DERL3	derlin-3	ENSTGUG00000010283.1	protein_coding	Taeniopygia guttata derlin 3 (DERL3), mRNA. [Source:RefSeq mRNA;Acc:NM_001245290]	ENSTGUT00000010727.1
NP_001232220.1	492.633	341.038	329.362	451.606	581.649	465.476	453.832	420.226	511.018	428.968	380.575	433.836	388.833	443.628	431.041	1.0292	0.0415231	0.7784	0.998773	GeneID:100190007	BCCIP	putative BRCA2 and CDKN1A-interacting protein	ENSTGUG00000011485.1	protein_coding	Taeniopygia guttata BRCA2 and CDKN1A interacting protein (BCCIP), mRNA. [Source:RefSeq mRNA;Acc:NM_001245291]	ENSTGUT00000011969.1
NP_001232224.1	1865.79	1524.12	1204.32	1459.27	1352.1	1345.38	1131.84	1763.82	1258.38	1620.27	1161.03	1347.51	1154.32	1458.5	1348.17	1.08184	0.113483	0.411759	0.998773	GeneID:100190264	EMC7	uncharacterized protein LOC100190264 precursor	ENSTGUG00000011645.1	protein_coding	ER membrane protein complex subunit 7 [Source:HGNC Symbol;Acc:HGNC:24301]	ENSTGUT00000012137.1
NP_001232225.1	2406.77	1834.3	1542.8	1593.42	1644.1	1735.78	1573.77	1682.79	1559.67	2479.46	1759.47	1658.68	1513.58	1792.86	1746.77	1.02638	0.03757	0.78775	0.998773	GeneID:100190520	MLF2	putative myeloid leukemia factor 2	ENSTGUG00000013310.1	protein_coding	Taeniopygia guttata myeloid leukemia factor 2 (MLF2), mRNA. [Source:RefSeq mRNA;Acc:NM_001245296]	ENSTGUT00000013860.1
NP_001232226.1	348.757	224.111	173.349	242.7	235.709	295.302	184.827	205.402	248.057	286.817	171.902	192.115	185.283	253.321	210.629	1.20269	0.266264	0.120119	0.998773	GeneID:100190009	LSM3	putative sm like protein U6 snRNA-associated Sm-like protein	ENSTGUG00000008327.1	protein_coding	Taeniopygia guttata LSM3 homolog, U6 small nuclear RNA and mRNA degradation associated (LSM3), mRNA. [Source:RefSeq mRNA;Acc:NM_001245297]	ENSTGUT00000008670.1
NP_001232227.1	2613.95	1719	1860.3	2010.21	2330.11	1810.85	1417.31	1470.79	1945.06	2870.69	1867.94	1684.84	1718	2057.4	1853.52	1.11	0.150559	0.356398	0.998773	GeneID:100190265	RPS13	putative ribosomal protein S13 variant 1	.	.	.	.
NP_001232229.1	0	0	2.73708	0	1.17268	2.00205	0	0	0	0	0	0	0	0.985302	0	1.9853	0.989358	0.258716	0.998773	GeneID:100190010	PACSIN3	protein kinase C and casein kinase substrate in neurons protein 3	.	.	.	.
NP_001232234.1	7064.91	4562.61	4413.09	5042.42	5417.78	4945.06	4544.73	5376.26	4926	6961.61	3759.79	5148.31	3804.82	5240.98	4931.65	1.06272	0.0877672	0.571745	0.998773	GeneID:100190523	ATP5O	putative mitochondrial ATP synthase O subunit	.	.	.	.
NP_001232236.1	1017.49	893.196	711.642	961.583	1027.27	898.92	742.967	937.5	747.364	732.139	584.652	850.536	649.794	918.35	749.279	1.22565	0.293542	0.021388	0.998773	GeneID:100190268	GLRX5	putative glutaredoxin 5 variant 2	ENSTGUG00000012677.1	protein_coding	glutaredoxin 5 [Source:HGNC Symbol;Acc:HGNC:20134]	ENSTGUT00000013196.1
NP_001232238.1	77.1178	90.1316	66.6024	37.8899	52.7706	39.04	55.814	57.4749	39.391	166.052	56.0751	64.9402	61.7609	60.592	71.644	0.845737	-0.241719	0.453293	0.998773	GeneID:100190269	GADD45B	putative growth arrest and DNA-damage-inducible beta variant 3	.	.	.	.
NP_001232240.1	11311	7703.41	7748.68	8861.11	9049.57	9579.8	7472.68	7799.63	8989.66	12807.4	7352.27	8435.01	7981.94	9042.26	8691.23	1.04039	0.0571238	0.689471	0.998773	GeneID:100190014	LOC100190014	putative ribosomal protein S4	.	.	.	.
NP_001232241.1	2107.5	1484.33	1462.51	1387.59	1402.53	1275.31	1357.84	1740.26	1525.6	2017.79	1251.12	1462.06	1399.62	1519.96	1536.33	0.989348	-0.0154507	0.914339	0.998773	GeneID:100190270	PSMC1	putative 26S ATPase complex subunit 4	ENSTGUG00000012452.1	protein_coding	Taeniopygia guttata proteasome 26S subunit, ATPase 1 (PSMC1), mRNA. [Source:RefSeq mRNA;Acc:NM_001245312]	ENSTGUT00000012968.1
NP_001232245.1	206.031	147.783	168.787	193.545	153.621	172.176	146.397	200.691	146.918	222.661	177.418	165.056	152.228	173.657	173.053	1.00349	0.00503202	0.963908	0.998773	GeneID:100190016	POLR2H	putative RNA polymerase II polypeptide H	ENSTGUG00000010383.1	protein_coding	RNA polymerase II subunit H [Source:HGNC Symbol;Acc:HGNC:9195]	ENSTGUT00000010820.1
NP_001232246.1	1633.29	1663.78	1517.26	1057.84	949.871	1057.08	1006.48	1877.83	945.384	1454.21	1096.68	1344.8	1224.78	1313.19	1278.6	1.02705	0.0385114	0.832611	0.998773	GeneID:100190528	ATP6V0B	putative ATPase H+ transporting lysosomal 21 kDa V0 subunit	ENSTGUG00000007525.1	protein_coding	Taeniopygia guttata ATPase H+ transporting V0 subunit b (ATP6V0B), mRNA. [Source:RefSeq mRNA;Acc:NM_001245317]	ENSTGUT00000007852.1
NP_001232248.1	196.823	165.647	160.576	184.329	147.758	153.157	123.523	151.696	154.37	211.339	135.132	154.233	140.919	168.048	153.03	1.09814	0.135058	0.317756	0.998773	GeneID:100190273	LMAN2L	VIP36-like protein precursor	.	.	.	.
NP_001232249.1	1297.19	1375.52	1136.8	1330.24	1584.29	1537.57	1671.68	1193.78	1635.26	958.574	1790.73	1449.43	1292.63	1376.94	1427.44	0.96462	-0.0519672	0.717609	0.998773	GeneID:100190018	PLEKHB2	putative evectin-2 pleckstrin homology domain containing family B member 2	ENSTGUG00000005642.1	protein_coding	Taeniopygia guttata pleckstrin homology domain containing B2 (PLEKHB2), mRNA. [Source:RefSeq mRNA;Acc:NM_001245320]	ENSTGUT00000005869.1
NP_001232250.1	451.197	302.875	290.131	427.029	377.603	352.361	336.714	468.279	365.165	588.73	261.99	330.113	227.037	366.866	368.29	0.996134	-0.00558879	0.981944	0.998773	GeneID:100190274	MRPL30	putative mitochondrial ribosomal protein L30	.	.	.	.
NP_001232252.1	779.235	622.801	618.581	598.045	544.123	508.52	563.63	689.699	553.603	779.942	528.577	559.207	562.807	611.884	605.352	1.01079	0.0154845	0.898312	0.998773	GeneID:100190019	AKIRIN2	akirin-2	ENSTGUG00000012437.1	protein_coding	akirin 2 [Source:HGNC Symbol;Acc:HGNC:21407]	ENSTGUT00000012945.1
NP_001232253.1	1.15101	2.43599	1.82472	3.07215	5.8634	6.00615	2.74495	3.76885	0	1.25797	0	2.70584	2.60962	3.39224	1.8696	1.81441	0.859504	0.28654	0.998773	GeneID:100190275	NDUFB9	putative NADH dehydrogenase 1 beta subcomplex 9	ENSTGUG00000012480.1	protein_coding	NADH:ubiquinone oxidoreductase subunit B9 [Source:HGNC Symbol;Acc:HGNC:7704]	ENSTGUT00000012999.1
NP_001232254.1	9.2081	15.4279	13.6854	28.6734	17.5902	16.0164	19.2147	19.7864	8.51697	28.9333	24.8201	14.4312	17.3974	16.7669	19.0143	0.881805	-0.181469	0.595195	0.998773	GeneID:100190020	MYCT1	myc target protein 1	ENSTGUG00000011193.1	protein_coding	Taeniopygia guttata MYC target 1 (MYCT1), mRNA. [Source:RefSeq mRNA;Acc:NM_001245325]	ENSTGUT00000011660.1
NP_001232256.1	436.234	299.627	350.347	292.878	291.997	318.326	299.2	346.734	333.226	400.035	299.68	281.407	282.708	331.568	320.427	1.03477	0.0493082	0.697505	0.998773	GeneID:100190532	JAGN1	putative jagunal homolog 1 variant 2	ENSTGUG00000008751.1	protein_coding	protein jagunal homolog 1 [Source:RefSeq peptide;Acc:NP_001232256]	ENSTGUT00000009108.1
NP_001232257.1	898.94	723.488	645.952	692.258	698.917	704.721	590.165	978.958	816.565	850.388	660.951	551.09	722.863	727.38	738.711	0.98466	-0.0223023	0.877241	0.998773	GeneID:100190021	CHCHD6	putative coiled-coil-helix-coiled-coil-helix domain containing 6	.	.	.	.
NP_001232260.1	257.827	211.931	153.277	196.618	199.356	195.2	94.2434	160.176	189.503	261.658	134.213	152.429	148.748	202.368	162.996	1.24155	0.312147	0.108636	0.998773	GeneID:100190022	LOC100190022	putative cofactor required for Sp1 transcriptional activation subunit 8	.	.	.	.
NP_001232266.1	461.556	304.499	237.214	355.345	349.459	341.349	362.334	395.729	412.008	396.261	373.221	364.387	299.236	341.57	371.882	0.918491	-0.122663	0.379456	0.998773	GeneID:100190024	PCYT1B	putative phosphate cytidylyltransferase 1 choline beta isoform	ENSTGUG00000007158.1	protein_coding	phosphate cytidylyltransferase 1, choline, beta [Source:HGNC Symbol;Acc:HGNC:8755]	ENSTGUT00000007459.1
NP_001232267.1	514.502	397.878	367.681	382.995	395.193	373.382	355.929	462.626	350.26	410.099	353.917	373.406	337.51	405.272	377.678	1.07306	0.101734	0.382806	0.998773	GeneID:100190280	LOC100190280	putative proteaseome (prosome macropain) 28 subunit 3	.	.	.	.
NP_001232268.1	759.668	566.773	437.933	678.945	478.453	449.46	455.662	750.942	548.28	756.04	414.588	491.561	554.978	561.872	567.436	0.990195	-0.0142157	0.938549	0.998773	GeneID:100190536	DCTN5	putative dynactin 5 p25	ENSTGUG00000006131.1	protein_coding	dynactin subunit 5 [Source:HGNC Symbol;Acc:HGNC:24594]	ENSTGUT00000006364.1
NP_001232269.1	42.5874	78.7636	70.2518	77.8278	78.5696	93.0953	77.7737	65.9548	97.9452	59.1246	93.7649	80.2733	86.9872	73.5159	80.2605	0.915966	-0.126634	0.499868	0.998773	GeneID:100190025	STRBP	spermatid perinuclear RNA-binding protein	ENSTGUG00000006984.1	protein_coding	spermatid perinuclear RNA binding protein [Source:HGNC Symbol;Acc:HGNC:16462]	ENSTGUT00000007276.1
NP_001232270.1	103.591	59.2757	83.9372	66.5633	64.4974	66.0676	71.3688	91.3945	75.5881	103.154	70.7833	80.2733	70.4596	73.9887	80.4316	0.919896	-0.120457	0.493602	0.998773	GeneID:100190281	PSMC3IP	putative proteasome 26S subunit ATPase 3 interacting protein variant 1	ENSTGUG00000002707.1	protein_coding	PSMC3 interacting protein [Source:HGNC Symbol;Acc:HGNC:17928]	ENSTGUT00000002823.1
NP_001232271.1	1932.55	1484.33	1419.63	1634.38	1557.32	1399.43	1291.96	2209.49	1457.47	1593.85	1281.45	1687.54	1404.84	1571.27	1560.94	1.00662	0.00951781	0.946152	0.998773	GeneID:100190537	UBE2N	putative ubiquitin-conjugating enzyme E2N	ENSTGUG00000008263.1	protein_coding	Taeniopygia guttata ubiquitin conjugating enzyme E2 N (UBE2N), mRNA. [Source:RefSeq mRNA;Acc:NM_001245342]	ENSTGUT00000008606.1
NP_001232272.1	227.9	168.895	177.91	196.618	186.456	154.158	162.867	185.616	154.37	207.565	199.48	148.821	187.022	185.323	177.963	1.04136	0.0584628	0.661658	0.998773	GeneID:100190026	LOC100190026	putative p32 subunit of splicing factor SF2	.	.	.	.
NP_001232273.1	1275.32	2322.31	2256.27	1521.74	2432.14	1934.98	2129.17	1318.15	2063.24	1561.14	2890.17	1859.81	2342.56	1957.13	2023.46	0.967216	-0.0480901	0.79898	0.998773	GeneID:100190538	LOC100190538	putative alpha 2 macroglobulin variant 1 precursor	.	.	.	.
NP_001232274.1	2424.03	1863.53	1288.25	2050.15	2085.02	2246.3	1323.07	2186.87	1886.51	2278.19	1223.54	1868.83	1478.78	1992.88	1749.4	1.13918	0.187997	0.280647	0.998773	GeneID:100190027	MCTS1	putative malignant T cell amplified 1 variant 1	ENSTGUG00000003338.1	protein_coding	MCTS1, re-initiation and release factor [Source:HGNC Symbol;Acc:HGNC:23357]	ENSTGUT00000003475.1
NP_001232275.1	28.7753	26.7959	20.9843	17.4089	29.317	16.0164	21.9596	17.902	31.9386	25.1594	11.9504	22.5487	24.3564	23.2163	22.2593	1.04299	0.0607281	0.817044	0.998773	GeneID:100190283	NFU1	putative iron-sulfur cluster scaffold protein Nfu variant 3	ENSTGUG00000003860.1	protein_coding	Taeniopygia guttata NFU1 iron-sulfur cluster scaffold (NFU1), mRNA. [Source:RefSeq mRNA;Acc:NM_001245346]	ENSTGUT00000004040.1
NP_001232276.1	9592.54	6669.74	5382.02	9942.5	7818.26	7475.65	5492.65	8243.41	7972.95	8960.53	4713.98	7294.95	5620.24	7813.45	6899.81	1.13241	0.179402	0.309328	0.998773	GeneID:100190539	ATP6V1G1	putative ATPase H+ transporting V1 subunit G	.	.	.	.
NP_001232278.1	10199.1	5966.55	5375.63	9102.78	8560.56	8702.91	5803.75	7108.98	8346.63	9834.82	5333.57	7392.36	5689.83	7984.59	7072.85	1.12891	0.174927	0.324643	0.998773	GeneID:100190284	RPS3	putative ribosomal protein S3	ENSTGUG00000013480.1	protein_coding	ribosomal protein S3 [Source:HGNC Symbol;Acc:HGNC:10420]	ENSTGUT00000014039.1
NP_001232279.1	720.534	514.806	552.891	496.664	470.245	439.45	518.796	594.535	546.151	822.713	569.944	503.286	463.642	532.431	574.152	0.927335	-0.108838	0.475705	0.998773	GeneID:100190540	PSMD7	putative proteasome 26S non-ATPase subunit 7	ENSTGUG00000008170.1	protein_coding	proteasome 26S subunit, non-ATPase 7 [Source:HGNC Symbol;Acc:HGNC:9565]	ENSTGUT00000008517.1
NP_001232281.1	1327.12	1257.78	1199.75	1134.65	1243.04	1287.32	1223.33	1306.85	1158.31	1288.16	1349.48	1122.02	1317.86	1241.61	1252.29	0.991474	-0.0123531	0.870067	0.998773	GeneID:100190285	GRB2	putative growth factor receptor-bound protein 2	ENSTGUG00000008612.1	protein_coding	growth factor receptor-bound protein 2 [Source:RefSeq peptide;Acc:NP_001232281]	ENSTGUT00000008995.1
NP_001232284.1	2680.71	2145.29	1472.55	2293.87	2877.76	2676.74	1883.95	2323.49	2447.56	2621.61	1682.25	2497.49	1699.73	2357.82	2165.16	1.08898	0.122982	0.451588	0.998773	GeneID:100190286	MPC1	brain protein 44-like	ENSTGUG00000009482.1	protein_coding	mitochondrial pyruvate carrier 1 [Source:HGNC Symbol;Acc:HGNC:21606]	ENSTGUT00000009876.1
NP_001232285.1	1786.37	1055.59	795.579	1267.77	1123.43	944.967	855.51	1206.03	1033.75	1167.4	898.121	1031.83	842.036	1162.29	1004.95	1.15656	0.209837	0.214593	0.998773	GeneID:100190542	PPA1	putative pyrophosphatase (inorganic) 1	ENSTGUG00000004539.1	protein_coding	pyrophosphatase (inorganic) 1 [Source:HGNC Symbol;Acc:HGNC:9226]	ENSTGUT00000004754.1
NP_001232288.1	10843.7	8992.86	8047.02	8225.17	8820.9	8039.23	7279.61	9457.92	8657.5	9163.06	6910.11	8062.5	8024.57	8828.14	8222.18	1.0737	0.102589	0.332383	0.998773	GeneID:100190544	ITM2A	putative integral membrane protein 2A variant 2	.	.	.	.
NP_001232289.1	101.289	158.339	145.065	149.511	160.657	204.209	173.847	196.922	144.788	96.8638	170.983	188.507	179.194	153.179	164.444	0.931496	-0.102378	0.560105	0.998773	GeneID:100190033	MLEC	uncharacterized protein LOC100190033 precursor	ENSTGUG00000009621.1	protein_coding	malectin [Source:HGNC Symbol;Acc:HGNC:28973]	ENSTGUT00000010028.1
NP_001232290.1	3903.08	1980.46	1384.96	2388.09	2771.04	3215.29	2180.41	2346.11	2682.85	3605.34	1695.12	2468.63	1532.71	2607.15	2358.74	1.10532	0.14446	0.520877	0.998773	GeneID:100190289	NDUFS6	putative NADH dehydrogenase Fe-S protein 6	ENSTGUG00000008501.1	protein_coding	NADH:ubiquinone oxidoreductase subunit S6 [Source:HGNC Symbol;Acc:HGNC:7713]	ENSTGUT00000008842.1
NP_001232292.1	1304.1	1036.92	973.489	1100.85	1021.4	1051.08	1013.8	1450.06	1040.13	1098.21	823.66	1012.89	850.735	1081.31	1041.36	1.03836	0.0543124	0.683463	0.998773	GeneID:100190290	PSMD14	putative 26S proteasome-associated pad1 variant 1	ENSTGUG00000006668.1	protein_coding	Taeniopygia guttata proteasome 26S subunit, non-ATPase 14 (PSMD14), mRNA. [Source:RefSeq mRNA;Acc:NM_001245363]	ENSTGUT00000006958.1
NP_001232293.1	8375.92	6482.98	4526.22	6918.48	5757.86	6443.59	5297.76	10014.8	6550.61	6645.86	5621.3	6482.29	5701.14	6417.51	6616.25	0.969962	-0.0439997	0.787777	0.998773	GeneID:100190546	STMN2	putative stathmin 2 variant 2	ENSTGUG00000011625.1	protein_coding	stathmin-2 [Source:RefSeq peptide;Acc:NP_001232293]	ENSTGUT00000012116.1
NP_001232296.1	1650.55	1238.29	854.882	1330.24	1233.66	1442.48	935.114	943.153	1352.07	1569.95	953.276	1108.49	1122.13	1291.68	1140.6	1.13246	0.179463	0.269133	0.998773	GeneID:100190547	MYEOV2	putative multiple myeloma overexpression gene 2 variant 2	.	.	.	.
NP_001232297.1	249.77	129.919	151.452	129.03	119.613	129.132	127.183	123.43	96.8805	193.728	92.8456	103.724	115.693	151.486	121.926	1.24244	0.313178	0.133158	0.998773	GeneID:100190036	LOC100190036	putative thioredoxin-like 2 variant 2	.	.	.	.
NP_001232298.1	33.3794	23.5479	18.2472	48.1304	46.9072	29.0297	32.0244	30.1508	19.1632	20.1275	37.6898	28.8623	47.8429	33.207	30.8373	1.07684	0.10681	0.76268	0.998773	GeneID:100190292	MMAB	cob(I)yrinic acid a,c-diamide adenosyltransferase, mitochondrial	ENSTGUG00000007359.1	protein_coding	Taeniopygia guttata methylmalonic aciduria (cobalamin deficiency) cblB type (MMAB), mRNA. [Source:RefSeq mRNA;Acc:NM_001245369]	ENSTGUT00000007662.1
NP_001232299.1	1259.21	1001.19	1206.14	1097.78	1148.05	1001.02	1160.2	1107.1	1079.53	1595.11	1116.91	1192.37	1135.18	1118.9	1198.06	0.933929	-0.0986145	0.377193	0.998773	GeneID:100190548	PDAP1	putative PDGFA associated protein 1	ENSTGUG00000007588.1	protein_coding	Taeniopygia guttata PDGFA associated protein 1 (PDAP1), mRNA. [Source:RefSeq mRNA;Acc:NM_001245370]	ENSTGUT00000007895.1
NP_001232301.1	1017.49	686.137	485.376	842.793	800.94	831.851	573.695	876.256	861.279	874.29	527.657	653.911	521.053	777.432	698.306	1.11331	0.154857	0.396563	0.998773	GeneID:100190293	MRPS18A	putative mitochondrial ribosomal protein S18A	ENSTGUG00000008142.1	protein_coding	mitochondrial ribosomal protein S18A [Source:HGNC Symbol;Acc:HGNC:14515]	ENSTGUT00000008481.1
NP_001232303.1	439.687	345.098	343.96	422.933	375.258	390.4	305.605	432.475	331.097	381.165	344.724	311.172	333.161	386.222	348.486	1.10829	0.148333	0.193551	0.998773	GeneID:100190038	DCUN1D5	uncharacterized protein LOC100190038	ENSTGUG00000012725.1	protein_coding	defective in cullin neddylation 1 domain containing 5 [Source:HGNC Symbol;Acc:HGNC:28409]	ENSTGUT00000013246.1
NP_001232304.1	241.713	186.759	174.261	205.834	167.693	172.176	164.697	235.553	169.275	246.562	152.598	187.605	187.892	191.406	192.026	0.996771	-0.00466555	0.982652	0.998773	GeneID:100190294	LSM1	putative U6 snRNA-associated Sm-like protein LSm1 variant 1	ENSTGUG00000004793.1	protein_coding	Taeniopygia guttata LSM1 homolog, mRNA degradation associated (LSM1), mRNA. [Source:RefSeq mRNA;Acc:NM_001245375]	ENSTGUT00000004980.1
NP_001232308.1	283.149	231.419	224.441	185.353	223.982	215.22	198.552	228.957	261.897	362.296	201.319	245.33	207.899	227.261	243.75	0.932352	-0.101054	0.532215	0.998773	GeneID:100190551	GET4	Golgi to ER traffic protein 4 homolog	ENSTGUG00000008424.1	protein_coding	golgi to ER traffic protein 4 [Source:HGNC Symbol;Acc:HGNC:21690]	ENSTGUT00000008778.1
NP_001232311.1	212.937	186.759	128.643	168.968	173.557	153.157	150.057	196.922	166.081	139.635	136.051	199.33	116.563	170.67	157.806	1.08152	0.113062	0.491907	0.998773	GeneID:100190041	C10H15orf61	uncharacterized protein LOC100190041 precursor	ENSTGUG00000009527.1	protein_coding	Taeniopygia guttata chromosome 10 open reading frame, human C15orf61 (C10H15orf61), mRNA. [Source:RefSeq mRNA;Acc:NM_001245382]	ENSTGUT00000009921.1
NP_001232312.1	551.335	424.674	369.506	502.809	481.971	591.605	365.079	596.42	451.399	481.803	382.414	489.757	437.546	486.983	457.774	1.06381	0.0892375	0.533555	0.998773	GeneID:100190297	PDCD5	putative programmed cell death 5 variant 1	ENSTGUG00000009076.1	protein_coding	Taeniopygia guttata programmed cell death 5 (PDCD5), mRNA. [Source:RefSeq mRNA;Acc:NM_001245383]	ENSTGUT00000009454.1
NP_001232316.1	2872.93	1662.16	1554.66	1847.39	1694.52	1819.86	1387.12	1788.32	1970.61	1821.54	1372.46	1471.98	1463.99	1908.59	1610.86	1.18482	0.244673	0.107576	0.998773	GeneID:100190043	DAD1	putative defender against cell death 1	ENSTGUG00000002998.1	protein_coding	Taeniopygia guttata defender against cell death 1 (DAD1), mRNA. [Source:RefSeq mRNA;Acc:NM_001245387]	ENSTGUT00000003120.1
NP_001232319.1	234.806	211.931	250.899	243.724	241.572	205.21	235.151	247.802	205.472	211.339	264.748	235.408	242.694	231.357	234.659	0.985929	-0.020445	0.817633	0.998773	GeneID:100190044	RNF185	uncharacterized protein LOC100190044	ENSTGUG00000009710.1	protein_coding	Taeniopygia guttata ring finger protein 185 (RNF185), mRNA. [Source:RefSeq mRNA;Acc:NM_001245390]	ENSTGUT00000010127.1
NP_001232320.1	367.173	333.73	198.895	341.009	221.637	373.382	204.041	227.073	212.924	308.203	172.822	230.898	249.653	305.971	229.374	1.33394	0.415695	0.0179731	0.998773	GeneID:100190300	DNALI1	putative axonemal dynein light chain	ENSTGUG00000001557.1	protein_coding	dynein axonemal light intermediate chain 1 [Source:HGNC Symbol;Acc:HGNC:14353]	ENSTGUT00000001620.1
NP_001232321.1	2173.11	1737.67	1314.71	1737.81	1759.02	1618.66	1314.83	2185.93	1447.88	2051.75	1226.3	1530.6	1466.6	1723.5	1603.41	1.07489	0.104191	0.502359	0.998773	GeneID:100190556	ARL1	putative ADP-ribosylation factor-like 1	.	.	.	.
NP_001232322.1	326.887	656.905	524.608	531.482	519.497	546.559	672.513	753.769	550.409	500.672	660.031	677.362	633.267	517.656	635.432	0.814653	-0.295743	0.0454938	0.998773	GeneID:100190045	LOC100190045	putative stathmin-like 3	.	.	.	.
NP_001232323.1	2274.4	1360.09	1129.5	1186.87	1454.12	1395.43	1340.45	1293.66	1104.01	1714.61	1087.49	1406.14	1358.74	1466.74	1329.3	1.10339	0.141944	0.384445	0.998773	GeneID:100190301	MID1IP1	putative MID1 interacting G12-like protein variant 2	.	.	.	.
NP_001232324.1	5292.35	3553.29	3428.65	3836.09	4537.1	4518.62	3528.18	2995.29	3809.21	6325.08	3017.94	3876.57	3334.22	4194.35	3840.93	1.09202	0.126994	0.462935	0.998773	GeneID:100190557	SERF2	putative small EDRK-rich factor 2	.	.	.	.
NP_001232325.1	814.917	505.874	450.706	473.111	499.562	561.575	580.1	631.282	503.566	582.441	519.384	607.912	519.313	550.957	563.428	0.977866	-0.0322912	0.81006	0.998773	GeneID:100190046	CDKN1B	putative cyclin-dependent kinase inhibitor 1B	ENSTGUG00000012703.1	protein_coding	Taeniopygia guttata cyclin dependent kinase inhibitor 1B (CDKN1B), mRNA. [Source:RefSeq mRNA;Acc:NM_001245396]	ENSTGUT00000013223.1
NP_001232328.1	599.677	402.75	451.619	424.981	457.345	378.387	411.743	523.869	385.393	661.693	379.656	414.896	416.669	452.46	456.274	0.991641	-0.0121106	0.941043	0.998773	GeneID:100190303	EIF4A3	eukaryotic initiation factor 4A-III	ENSTGUG00000002132.1	protein_coding	eukaryotic translation initiation factor 4A3 [Source:HGNC Symbol;Acc:HGNC:18683]	ENSTGUT00000002224.1
NP_001232330.1	4560.31	2947.55	2196.05	3487.92	3114.64	3326.4	2307.59	4511.31	3312.04	3479.55	2361.59	2952.07	2353.87	3272.14	3039.72	1.07646	0.1063	0.563947	0.998773	GeneID:100190048	MTX2	putative metaxin 2	ENSTGUG00000008978.1	protein_coding	Taeniopygia guttata metaxin 2 (MTX2), mRNA. [Source:RefSeq mRNA;Acc:NM_001245401]	ENSTGUT00000009359.1
NP_001232331.1	162.293	106.371	133.205	100.357	102.023	107.11	97.9033	108.354	129.884	128.313	106.635	81.1752	114.823	118.56	109.584	1.08191	0.113579	0.476281	0.998773	GeneID:100190560	GNG12	putative engulfment and cell motility 2 variant 2	ENSTGUG00000010203.1	protein_coding	guanine nucleotide-binding protein G(I)/G(S)/G(O) subunit gamma-12 [Source:RefSeq peptide;Acc:NP_001232331]	ENSTGUT00000010632.1
NP_001232333.1	42.5874	29.2319	26.4585	16.3848	11.7268	16.0164	19.2147	15.0754	14.9047	22.6435	16.5467	19.8428	26.966	23.7343	19.3134	1.2289	0.297371	0.340391	0.998773	GeneID:100190305	RPUSD4	RNA pseudouridylate synthase domain-containing protein 4	ENSTGUG00000000773.1	protein_coding	RNA pseudouridylate synthase domain containing 4 [Source:HGNC Symbol;Acc:HGNC:25898]	ENSTGUT00000000804.1
NP_001232335.1	25.3223	49.5318	41.9686	32.7696	42.2165	36.0369	41.1743	44.2839	47.908	26.4174	45.9632	38.7837	40.0141	37.9743	40.6492	0.934194	-0.0982057	0.653077	0.998773	GeneID:100190050	PMS2	putative postmeiotic segregation increased 2-like 6	ENSTGUG00000008778.1	protein_coding	PMS1 homolog 2, mismatch repair system component [Source:HGNC Symbol;Acc:HGNC:9122]	ENSTGUT00000009156.1
NP_001232336.1	1485.96	1179.83	679.709	1359.94	1262.98	1257.29	850.02	1333.23	1291.39	1138.46	956.034	1005.67	855.084	1204.28	1061.41	1.1346	0.182189	0.286668	0.998773	GeneID:100190306	OCIAD1	putative ovarian carcinoma immunoreactive antigen	ENSTGUG00000007973.1	protein_coding	Taeniopygia guttata OCIA domain containing 1 (OCIAD1), mRNA. [Source:RefSeq mRNA;Acc:NM_001245407]	ENSTGUT00000008311.1
NP_001232338.1	613.489	597.629	507.273	725.028	575.786	657.673	538.011	652.01	598.317	713.269	448.601	530.345	401.011	612.813	554.509	1.10514	0.144236	0.304354	0.998773	GeneID:100190051	BNIP1	putative BCL2/adenovirus E1B 19kD interacting protein 1	ENSTGUG00000000316.1	protein_coding	Taeniopygia guttata BCL2 interacting protein 1 (BNIP1), mRNA. [Source:RefSeq mRNA;Acc:NM_001245409]	ENSTGUT00000000325.1
NP_001232339.1	151.934	100.688	61.1282	116.742	141.894	209.214	118.033	95.1633	75.5881	140.893	79.0567	101.92	73.0692	130.267	97.6747	1.33368	0.41541	0.0884642	0.998773	GeneID:100190307	ZSWIM7	uncharacterized protein LOC100190307	ENSTGUG00000006672.1	protein_coding	zinc finger SWIM-type containing 7 [Source:HGNC Symbol;Acc:HGNC:26993]	ENSTGUT00000006922.1
NP_001232340.1	963.397	741.352	674.235	848.938	703.608	789.808	513.306	630.339	690.939	1115.82	489.048	515.914	661.103	786.89	659.496	1.19317	0.254798	0.154361	0.998773	GeneID:100190052	PHPT1	putative phosphohistidine phosphatase 1	ENSTGUG00000002467.1	protein_coding	phosphohistidine phosphatase 1 [Source:HGNC Symbol;Acc:HGNC:30033]	ENSTGUT00000002562.1
NP_001232341.1	2756.67	1829.43	1839.32	2574.46	2256.24	2474.53	1869.31	2683.42	2415.63	2820.37	1955.27	2179.1	1938.07	2288.44	2265.88	1.00996	0.0142925	0.918101	0.998773	GeneID:100190308	MRPS17	putative mitochondrial ribosomal protein S17 variant 1	ENSTGUG00000005052.1	protein_coding	28S ribosomal protein S17, mitochondrial [Source:RefSeq peptide;Acc:NP_001232341]	ENSTGUT00000005248.1
NP_001232342.1	9457.87	6595.03	5200.46	7436.65	7317.52	8578.78	5724.14	6049	7050.99	10249.9	5838.24	6558.96	6447.49	7431.05	6845.54	1.08553	0.118403	0.461792	0.998773	GeneID:100190564	RPL8	putative ribosomal protein L8	.	.	.	.
NP_001232343.1	309.622	220.863	293.78	190.473	208.737	210.215	222.341	209.171	246.992	363.554	213.269	211.056	225.297	238.948	241.668	0.988745	-0.0163296	0.937126	0.998773	GeneID:100190053	ALYREF	THO complex subunit 4	ENSTGUG00000003513.1	protein_coding	Aly/REF export factor [Source:HGNC Symbol;Acc:HGNC:19071]	ENSTGUT00000003662.1
NP_001232344.1	126.611	131.543	71.1642	81.924	86.7783	97.0994	86.9235	110.239	85.1697	140.893	79.0567	113.645	100.035	99.1868	102.28	0.969755	-0.0443084	0.834062	0.998773	GeneID:100190309	TP53RK	putative p53-related protein kinase	ENSTGUG00000005398.1	protein_coding	TP53 regulating kinase [Source:HGNC Symbol;Acc:HGNC:16197]	ENSTGUT00000005603.1
NP_001232346.1	854.051	571.645	529.169	779.302	671.946	769.788	559.97	518.216	590.865	958.574	626.938	565.521	467.991	695.984	612.582	1.13615	0.18415	0.273026	0.998773	GeneID:100190566	PIN4	peptidyl-prolyl cis-trans isomerase NIMA-interacting 4	ENSTGUG00000004983.1	protein_coding	peptidylprolyl cis/trans isomerase, NIMA-interacting 4 [Source:HGNC Symbol;Acc:HGNC:8992]	ENSTGUT00000005180.1
NP_001232348.1	2401.01	3304.82	3858.37	3287.2	3335.1	2522.58	3903.32	4095.79	2717.98	2903.4	3726.7	3446.34	3461.22	3118.18	3464.96	0.899918	-0.152135	0.263385	0.998773	GeneID:100190311	YWHAG	putative tyrosine 3-monooxgenase/tryptophan 5-monooxgenase activation protein gamma polypeptide variant 1	ENSTGUG00000004553.1	protein_coding	tyrosine 3-monooxygenase/tryptophan 5-monooxygenase activation protein gamma [Source:HGNC Symbol;Acc:HGNC:12852]	ENSTGUT00000004732.1
NP_001232349.1	3560.08	2437.61	2003.54	3384.49	3061.87	3278.36	2277.4	3211.06	3413.18	4112.31	1837.61	3005.29	2114.66	2954.32	2853.07	1.03549	0.0503132	0.79112	0.998773	GeneID:100190567	MAGOH	putative mago-nashi	ENSTGUG00000009203.1	protein_coding	Taeniopygia guttata mago homolog, exon junction complex core component (MAGOH), mRNA. [Source:RefSeq mRNA;Acc:NM_001245420]	ENSTGUT00000009599.1
NP_001232352.1	347.606	315.054	270.059	281.614	299.033	285.292	233.321	257.224	405.621	435.258	295.084	265.172	369.696	299.776	323.054	0.927946	-0.107887	0.502335	0.998773	GeneID:100190057	DYNLT1	putative cytoplasmic dynein light chain (T-complex testis-specific protein 1 homolog)	ENSTGUG00000011060.1	protein_coding	Taeniopygia guttata dynein light chain Tctex-type 1 (DYNLT1), mRNA. [Source:RefSeq mRNA;Acc:NM_001245423]	ENSTGUT00000011523.1
NP_001232355.1	3169.89	2330.43	1690.61	2095.21	2579.9	2666.73	1661.61	2182.16	2302.78	2827.92	1507.59	2348.67	1704.08	2422.13	2076.4	1.1665	0.222188	0.189596	0.998773	GeneID:100190570	TMEM50A	putative small membrane protein 1 variant 1	ENSTGUG00000001117.1	protein_coding	Taeniopygia guttata transmembrane protein 50A (TMEM50A), mRNA. [Source:RefSeq mRNA;Acc:NM_001245426]	ENSTGUT00000001166.1
NP_001232358.1	1124.54	839.604	1031.88	964.655	1111.7	891.913	961.648	733.04	1100.82	1465.54	1030.49	931.711	665.452	994.049	984.1	1.01011	0.0145113	0.926473	0.998773	GeneID:100190571	SURF2	putative surfeit 2	ENSTGUG00000005497.1	protein_coding	surfeit 2 [Source:HGNC Symbol;Acc:HGNC:11475]	ENSTGUT00000005709.1
NP_001232359.1	193.37	136.415	157.838	126.982	125.477	129.132	134.503	110.239	138.401	210.081	121.343	165.958	149.618	144.869	147.163	0.984412	-0.0226663	0.906639	0.998773	GeneID:100190060	C1H21orf59	uncharacterized protein LOC100190060	ENSTGUG00000013444.1	protein_coding	UPF0769 protein C21orf59 homolog [Source:RefSeq peptide;Acc:NP_001232359]	ENSTGUT00000014002.1
NP_001232361.1	7274.4	4276.78	4219.67	4413.66	5261.81	5486.62	3932.6	3570.98	4770.57	7222.01	4058.55	3779.16	4543.34	5155.49	4553.89	1.13211	0.179011	0.309614	0.998773	GeneID:100190572	RPL15	putative 60S ribosomal protein L10	ENSTGUG00000003325.1	protein_coding	ribosomal protein L15 [Source:HGNC Symbol;Acc:HGNC:10306]	ENSTGUT00000003465.1
NP_001232362.1	230.202	107.183	155.101	112.646	167.693	138.141	165.612	112.123	198.02	221.403	153.517	144.312	201.81	151.828	170.971	0.888033	-0.171314	0.386459	0.998773	GeneID:100190061	NTHL1	endonuclease III-like protein 1	ENSTGUG00000006556.1	protein_coding	nth like DNA glycosylase 1 [Source:HGNC Symbol;Acc:HGNC:8028]	ENSTGUT00000006800.1
NP_001232364.1	1937.15	1314.62	1145.93	1253.44	1294.64	1067.09	1161.12	1500.94	1031.62	1396.35	1104.95	1657.78	1059.5	1335.48	1273.18	1.04893	0.0689199	0.665143	0.998773	GeneID:100190573	LOC100190573	putative schwannomin interacting protein 1 variant 1	.	.	.	.
NP_001232366.1	600.828	339.414	361.295	504.857	379.948	475.487	357.759	339.196	421.59	589.988	381.494	388.739	387.963	443.638	409.533	1.08328	0.115405	0.479072	0.998773	GeneID:100190063	FAM96A	uncharacterized protein LOC100190063 precursor	ENSTGUG00000009827.1	protein_coding	Taeniopygia guttata family with sequence similarity 96 member A (FAM96A), mRNA. [Source:RefSeq mRNA;Acc:NM_001245437]	ENSTGUT00000010242.1
NP_001232368.1	558.241	402.75	293.78	583.709	535.915	492.504	385.208	612.437	436.495	398.777	430.215	452.777	336.64	477.816	436.079	1.09571	0.131868	0.447048	0.998773	GeneID:100190575	NDUFAF4	putative hormone-regulated proliferation-associated 20 kDa protein variant 1	ENSTGUG00000012311.1	protein_coding	Taeniopygia guttata NADH:ubiquinone oxidoreductase complex assembly factor 4 (NDUFAF4), mRNA. [Source:RefSeq mRNA;Acc:NM_001245439]	ENSTGUT00000012816.1
NP_001232369.1	805.708	663.401	614.019	1073.2	698.917	812.832	725.583	622.802	729.266	1101.98	650.839	555.599	598.472	778.014	712.077	1.0926	0.127761	0.451642	0.998773	GeneID:100190320	PTGES3L	uncharacterized protein LOC100190320	.	.	.	.
NP_001232371.1	902.394	697.505	678.797	716.835	671.946	652.668	583.76	775.44	623.868	761.072	579.136	717.95	613.26	720.024	664.927	1.08286	0.11485	0.315697	0.998773	GeneID:100190065	GRPEL1	putative GrpE-like 1 mitochondrial precusor variant 2	ENSTGUG00000010121.1	protein_coding	Taeniopygia guttata GrpE like 1, mitochondrial (GRPEL1), mRNA. [Source:RefSeq mRNA;Acc:NM_001245442]	ENSTGUT00000010553.1
NP_001232373.1	699.815	738.104	682.446	706.595	533.569	451.462	611.209	628.455	511.018	751.009	485.371	628.657	484.519	635.332	585.748	1.08465	0.11723	0.417598	0.998773	GeneID:100190577	PCNA	putative proliferating cell nuclear antigen variant 1	ENSTGUG00000004036.1	protein_coding	Taeniopygia guttata proliferating cell nuclear antigen (PCNA), mRNA. [Source:RefSeq mRNA;Acc:NM_001245444]	ENSTGUT00000004227.1
NP_001232374.1	3256.21	2573.22	2540.93	2363.51	2291.42	2038.09	2016.63	3682.16	1816.24	2660.61	2172.22	2373.92	2249.49	2510.56	2424.47	1.03551	0.0503418	0.753255	0.998773	GeneID:100190066	ATP6V1E1	putative ATPase H+ transporting lysosomal 31 kDa V1 subunit E	ENSTGUG00000012508.1	protein_coding	Taeniopygia guttata ATPase H+ transporting V1 subunit E1 (ATP6V1E1), mRNA. [Source:RefSeq mRNA;Acc:NM_001245445]	ENSTGUT00000013030.1
NP_001232377.1	9386.5	5904.02	6419.37	8275.35	6243.35	6963.13	5487.16	5849.25	6806.12	11384.6	6913.78	6889.07	6591.89	7198.62	7131.7	1.00938	0.0134742	0.935843	0.998773	GeneID:100190067	RPSA	40S ribosomal protein SA	ENSTGUG00000004584.1	protein_coding	Taeniopygia guttata ribosomal protein SA (RPSA), mRNA. [Source:RefSeq mRNA;Acc:NM_001245448]	ENSTGUT00000004788.1
NP_001232379.1	1034.76	804.688	581.174	795.687	737.616	1018.04	739.307	970.478	930.479	1068.02	659.112	895.633	738.521	828.661	857.364	0.966522	-0.0491256	0.751656	0.998773	GeneID:100190579	SSBP1	putative single-stranded DNA binding protein 1	ENSTGUG00000011595.1	protein_coding	single stranded DNA binding protein 1 [Source:HGNC Symbol;Acc:HGNC:11317]	ENSTGUT00000012092.1
NP_001232380.1	2570.21	2971.91	3212.42	1652.82	2051.02	1917.96	2072.44	3343.91	1972.74	2700.86	2392.84	2576.86	2711.39	2396.06	2538.72	0.943804	-0.0834405	0.621822	0.998773	GeneID:100190068	PENK	putative preproenkephalin 1 precursor	ENSTGUG00000011112.1	protein_coding	proenkephalin [Source:HGNC Symbol;Acc:HGNC:8831]	ENSTGUT00000011577.1
NP_001232381.1	113.95	99.0635	91.2361	90.1164	103.196	84.0861	70.4538	110.239	104.333	99.3797	97.442	105.528	92.2064	96.9414	97.083	0.998541	-0.00210695	0.982391	0.998773	GeneID:100190324	BAMBI	putative BMP and activin membrane-bound inhibitor precursor	ENSTGUG00000001062.1	protein_coding	BMP and activin membrane bound inhibitor [Source:HGNC Symbol;Acc:HGNC:30251]	ENSTGUT00000001104.1
NP_001232382.1	89.7789	126.671	101.272	148.487	137.204	121.124	103.393	145.101	146.918	148.441	109.392	119.959	119.172	120.756	127.482	0.947239	-0.0781992	0.631571	0.998773	GeneID:100190580	TMEM120B	putative transmembrane protein induced by tumor necrosis factor alpha variant 2	ENSTGUG00000006049.1	protein_coding	transmembrane protein 120B [Source:HGNC Symbol;Acc:HGNC:32008]	ENSTGUT00000006306.1
NP_001232388.1	215.239	169.707	197.982	200.714	175.902	218.223	216.851	202.575	206.537	152.214	201.319	220.977	200.071	196.295	200.078	0.981092	-0.0275395	0.78508	0.998773	GeneID:100190582	RPRD1B	regulation of nuclear pre-mRNA domain-containing protein 1B	ENSTGUG00000006251.1	protein_coding	regulation of nuclear pre-mRNA domain containing 1B [Source:HGNC Symbol;Acc:HGNC:16209]	ENSTGUT00000006483.1
NP_001232389.1	4522.33	1075.08	957.979	1695.83	3139.26	2827.89	2089.82	1939.07	1649.1	1694.49	1877.14	2705.84	1488.35	2369.73	1920.54	1.23388	0.303207	0.290152	0.998773	GeneID:100190071	S100B	putative S100 calcium binding protein beta (neural) variant 1	ENSTGUG00000011258.1	protein_coding	Taeniopygia guttata S100 calcium binding protein B (S100B), mRNA. [Source:RefSeq mRNA;Acc:NM_001245460]	ENSTGUT00000011729.1
NP_001232390.1	498.388	425.486	333.012	493.592	342.423	367.376	357.759	387.249	323.645	378.649	326.339	341.838	328.812	410.046	349.184	1.1743	0.231798	0.0602079	0.998773	GeneID:100190327	CREBL2	putative cAMP responsive element binding protein-like 2	ENSTGUG00000012705.1	protein_coding	Taeniopygia guttata cAMP responsive element binding protein like 2 (CREBL2), mRNA. [Source:RefSeq mRNA;Acc:NM_001245461]	ENSTGUT00000013227.1
NP_001232391.1	16802.5	11447.5	11247.6	11414.1	10898.9	10630.9	9341.07	13279.5	11219	18055.7	9964.82	10093.7	11351	12073.6	11900.7	1.01453	0.0208092	0.897842	0.998773	GeneID:100190736	PPIA	peptidyl-prolyl cis-trans isomerase A isoform 2	.	.	.	.
NP_001232392.1	896.638	671.521	534.644	814.12	764.587	938.961	638.659	816.897	796.337	1115.82	633.373	723.361	622.828	770.078	763.896	1.00809	0.0116284	0.940757	0.998773	GeneID:100190328	VOPP1	putative EGFR-coamplified and overexpressed protein variant 2 precursor	ENSTGUG00000001812.1	protein_coding	VOPP1, WBP1/VOPP1 family member [Source:HGNC Symbol;Acc:HGNC:34518]	ENSTGUT00000001885.1
NP_001232393.1	79.4198	65.7717	72.0765	80.9	58.634	69.0707	53.9841	60.3015	54.2957	80.5101	48.721	60.4304	46.1032	70.9788	57.7637	1.22878	0.297224	0.0727968	0.998773	GeneID:100190584	DNAJC17	putative DnaJ (Hsp40) homolog subfamily C member 17	ENSTGUG00000006661.1	protein_coding	Taeniopygia guttata DnaJ heat shock protein family (Hsp40) member C17 (DNAJC17), mRNA. [Source:RefSeq mRNA;Acc:NM_001245464]	ENSTGUT00000006930.1
NP_001232394.1	10422.4	6108.65	4417.65	7533.94	8141.92	8740.95	5259.33	6428.71	7986.79	11048.8	4896.92	7794.63	5528.04	7560.92	6991.88	1.08139	0.112881	0.589865	0.998773	GeneID:100190073	RPL36	putative ribosomal protein L36	ENSTGUG00000000049.1	protein_coding	Taeniopygia guttata ribosomal protein L36 (RPL36), mRNA. [Source:RefSeq mRNA;Acc:NM_001245465]	ENSTGUT00000000048.1
NP_001232395.1	644.567	654.469	433.371	650.272	603.93	700.717	542.586	668.97	578.089	670.498	443.085	626.853	435.806	614.554	566.555	1.08472	0.117324	0.412048	0.998773	GeneID:100190329	MRPS22	putative ribosomal protein mitochondrial S22	ENSTGUG00000005274.1	protein_coding	mitochondrial ribosomal protein S22 [Source:HGNC Symbol;Acc:HGNC:14508]	ENSTGUT00000005481.1
NP_001232398.1	5638.81	3146.48	2440.57	5051.64	4168.88	4130.23	3357.99	4966.4	4222.29	4558.89	2680.57	3672.73	2948	4096.1	3772.41	1.08581	0.118765	0.537818	0.998773	GeneID:100190330	SOD2	putative mitochondrial superoxide dismutase 2 variant 1	ENSTGUG00000011381.1	protein_coding	Taeniopygia guttata superoxide dismutase 2 (SOD2), mRNA. [Source:RefSeq mRNA;Acc:NM_001245469]	ENSTGUT00000011861.1
NP_001232399.1	581.261	604.125	568.401	649.248	601.585	511.524	665.194	625.628	554.668	597.536	705.075	625.951	564.547	586.024	619.8	0.945505	-0.0808429	0.376594	0.998773	GeneID:100190586	RAB6A	putative RAB6A member RAS oncogene family variant 4	ENSTGUG00000013470.1	protein_coding	Taeniopygia guttata RAB6A, member RAS oncogene family (RAB6A), mRNA. [Source:RefSeq mRNA;Acc:NM_001245470]	ENSTGUT00000014029.1
NP_001232401.1	351.059	246.035	207.106	284.686	266.198	256.262	161.952	284.548	260.832	339.652	189.368	308.466	225.297	268.558	252.874	1.06202	0.0868154	0.624996	0.998773	GeneID:100190587	NSMCE1	putative non-structural maintenance of chromosomes element 1 protein	ENSTGUG00000009495.1	protein_coding	Taeniopygia guttata NSE1 homolog, SMC5-SMC6 complex component (NSMCE1), mRNA. [Source:RefSeq mRNA;Acc:NM_001245472]	ENSTGUT00000009898.1
NP_001232402.1	1076.2	719.429	558.365	1018.93	983.878	862.883	524.286	952.576	1020.97	1012.67	832.853	649.402	706.336	869.947	814.156	1.06853	0.0956224	0.604154	0.998773	GeneID:100190332	MRPL20	putative mitochondrial ribosomal protein L20 variant 2	ENSTGUG00000003113.1	protein_coding	mitochondrial ribosomal protein L20 [Source:HGNC Symbol;Acc:HGNC:14478]	ENSTGUT00000003235.1
NP_001232405.1	159.991	157.527	126.818	149.511	113.75	138.141	129.013	173.367	125.625	133.345	116.746	131.684	116.563	140.956	132.335	1.06515	0.0910574	0.503351	0.998773	GeneID:100190333	CCDC134	coiled-coil domain-containing protein 134 precursor	ENSTGUG00000009807.1	protein_coding	coiled-coil domain containing 134 [Source:HGNC Symbol;Acc:HGNC:26185]	ENSTGUT00000010224.1
NP_001232406.1	317.679	204.623	249.075	274.445	211.082	206.211	242.471	291.143	225.7	266.69	200.399	246.232	221.817	243.853	242.065	1.00739	0.0106177	0.943935	0.998773	GeneID:100190589	NSFL1C	putative NSFL1 cofactor	ENSTGUG00000006942.1	protein_coding	Taeniopygia guttata NSFL1 cofactor (NSFL1C), mRNA. [Source:RefSeq mRNA;Acc:NM_001245477]	ENSTGUT00000007231.1
NP_001232407.1	385.589	230.607	105.834	157.704	206.392	361.37	206.786	158.291	153.305	212.597	94.6842	181.291	160.926	241.249	166.84	1.44599	0.532056	0.0428482	0.998773	GeneID:100190078	CDC26	putative CDC26 subunit of anaphase promoting complex	ENSTGUG00000002638.1	protein_coding	Taeniopygia guttata cell division cycle 26 (CDC26), mRNA. [Source:RefSeq mRNA;Acc:NM_001245478]	ENSTGUT00000002738.1
NP_001232408.1	0	0	1.82472	0	0	0	0	0	0	0	0	0	0.869872	0.30412	0.124267	2.44731	1.29119	0.848647	0.998773	GeneID:100190334	TBCA	putative tubulin-specific chaperone A	ENSTGUG00000003968.1	protein_coding	tubulin folding cofactor A [Source:HGNC Symbol;Acc:HGNC:11579]	ENSTGUT00000004124.1
NP_001232409.1	4167.81	3683.21	3577.37	4805.87	4105.55	4278.38	3112.78	4405.78	3235.38	4215.46	2499.48	3294.81	3433.38	4103.03	3456.72	1.18697	0.247285	0.061337	0.998773	GeneID:100190590	PEBP1	putative phosphatidylethanolamine-binding protein variant 1	ENSTGUG00000009158.1	protein_coding	Taeniopygia guttata phosphatidylethanolamine binding protein 1 (PEBP1), mRNA. [Source:RefSeq mRNA;Acc:NM_001245480]	ENSTGUT00000009546.1
NP_001232410.1	1171.73	1055.59	1016.37	994.353	945.18	1023.05	961.648	1150.44	1034.81	1171.17	1053.48	1059.79	904.667	1034.38	1048	0.987003	-0.0188739	0.838419	0.998773	GeneID:100190079	PSMA4	putative Proteasome subunit alpha type 4	ENSTGUG00000003425.1	protein_coding	proteasome subunit alpha 4 [Source:HGNC Symbol;Acc:HGNC:9533]	ENSTGUT00000003583.1
NP_001232413.1	859.806	604.937	300.167	566.3	714.162	610.625	364.164	468.279	722.878	761.072	335.531	730.577	501.046	609.333	554.792	1.09831	0.135282	0.56532	0.998773	GeneID:100190080	RPS15	putative ribosomal protein S15	ENSTGUG00000000865.1	protein_coding	Taeniopygia guttata ribosomal protein S15 (RPS15), mRNA. [Source:RefSeq mRNA;Acc:NM_001245484]	ENSTGUT00000000897.1
NP_001232414.1	51.7955	40.5998	41.0562	31.7456	36.3531	29.0297	43.0043	33.9196	66.0065	40.2551	37.6898	35.1759	38.2744	38.43	42.0465	0.913988	-0.129753	0.566039	0.998773	GeneID:100190336	LOC100190336	putative U5 snRNP-specific 40 kDa protein	.	.	.	.
NP_001232415.1	209.484	111.243	124.081	191.497	134.858	189.194	149.142	159.234	137.336	296.881	119.504	90.1947	181.803	160.06	162.014	0.987939	-0.0175056	0.948504	0.998773	GeneID:100190592	LOC100190592	putative sulfotransferase family cytosolic 1B member 1	.	.	.	.
NP_001232416.1	550.184	334.542	241.776	299.023	321.314	208.213	220.511	366.52	228.894	289.333	146.163	272.388	191.372	325.842	245.026	1.32983	0.411239	0.0730699	0.998773	GeneID:100190081	LHFPL5	putative peripheral myelin protein 22	ENSTGUG00000001662.1	protein_coding	tetraspan membrane protein of hair cell stereocilia [Source:RefSeq peptide;Acc:NP_001232416]	ENSTGUT00000001731.1
NP_001232417.1	651.473	455.53	445.232	493.592	578.131	486.498	492.262	543.656	522.729	478.029	544.204	459.993	518.444	518.409	508.474	1.01954	0.0279185	0.817044	0.998773	GeneID:100190337	LAMTOR3	ragulator complex protein LAMTOR3	ENSTGUG00000003482.1	protein_coding	Taeniopygia guttata late endosomal/lysosomal adaptor, MAPK and MTOR activator 3 (LAMTOR3), mRNA. [Source:RefSeq mRNA;Acc:NM_001245488]	ENSTGUT00000003622.1
NP_001232419.1	811.464	587.073	510.01	849.962	738.788	803.823	664.279	721.734	811.241	807.617	565.347	709.832	659.363	716.853	705.63	1.0159	0.0227648	0.870787	0.998773	GeneID:100190082	ACOT13	putative thioesterase superfamily member 2	ENSTGUG00000009034.1	protein_coding	Taeniopygia guttata acyl-CoA thioesterase 13 (ACOT13), mRNA. [Source:RefSeq mRNA;Acc:NM_001245490]	ENSTGUT00000009402.1
NP_001232422.1	2961.55	1749.04	1590.25	2081.89	2304.32	2579.64	1599.39	2642.9	1992.97	2890.82	1681.33	2327.92	1736.26	2211.11	2124.52	1.04076	0.0576404	0.74466	0.998773	GeneID:100190339	NDUFB5	putative NADH dehydrogenase 1 beta subcomplex 5	ENSTGUG00000010639.1	protein_coding	Taeniopygia guttata NADH:ubiquinone oxidoreductase subunit B5 (NDUFB5), mRNA. [Source:RefSeq mRNA;Acc:NM_001245493]	ENSTGUT00000011091.1
NP_001232425.1	219.843	205.435	175.173	215.051	219.291	208.213	157.377	192.211	163.952	368.585	125.939	200.232	156.577	207.168	194.982	1.0625	0.0874586	0.657945	0.998773	GeneID:100190340	LOC100190340	putative vacuolar protein sorting 24 isoform 1 variant 1	.	.	.	.
NP_001232426.1	6.90607	4.87198	8.21125	8.1924	17.5902	12.0123	10.9798	8.4799	10.6462	5.03188	5.51558	3.60779	12.1782	9.6307	8.06277	1.19447	0.256365	0.59461	0.998773	GeneID:100190085	SNX3	putative sorting nexin 3	ENSTGUG00000012141.1	protein_coding	Taeniopygia guttata sorting nexin 3 (SNX3), mRNA. [Source:RefSeq mRNA;Acc:NM_001245497]	ENSTGUT00000012647.1
NP_001232429.1	194.521	226.547	166.962	241.676	288.479	202.207	247.046	284.548	250.186	303.171	271.183	226.389	187.892	220.065	252.916	0.870111	-0.200728	0.179148	0.998773	GeneID:100190086	DECR1	2,4-dienoyl-CoA reductase, mitochondrial	ENSTGUG00000011815.1	protein_coding	Taeniopygia guttata 2,4-dienoyl-CoA reductase 1 (DECR1), mRNA. [Source:RefSeq mRNA;Acc:NM_001245500]	ENSTGUT00000012315.1
NP_001232430.1	1648.25	987.387	986.262	1167.42	1048.38	1138.16	1016.55	1456.66	1050.78	1257.97	1022.22	993.044	1081.25	1162.64	1125.5	1.033	0.0468467	0.742712	0.998773	GeneID:100190598	SSB	putative Sjogren syndrome antigen B variant 2	ENSTGUG00000007942.1	protein_coding	lupus La protein [Source:RefSeq peptide;Acc:NP_001232430]	ENSTGUT00000008317.1
NP_001232431.1	268.186	244.411	198.895	276.494	189.974	171.175	177.507	241.206	199.084	236.499	195.803	244.428	173.974	224.856	209.786	1.07183	0.100082	0.497993	0.998773	GeneID:100190087	NDUFAF1	putative NADH dehydrogenase 1 alpha subcomplex	ENSTGUG00000010829.1	protein_coding	NADH:ubiquinone oxidoreductase complex assembly factor 1 [Source:HGNC Symbol;Acc:HGNC:18828]	ENSTGUT00000011287.1
NP_001232432.1	1018.65	491.258	355.821	612.382	598.067	679.696	430.043	514.447	686.681	657.919	427.458	520.423	447.114	625.978	526.298	1.1894	0.250233	0.218959	0.998773	GeneID:100190343	IFT20	putative intraflagellar transport protein 20 variant 1	ENSTGUG00000008706.1	protein_coding	Taeniopygia guttata intraflagellar transport 20 (IFT20), mRNA. [Source:RefSeq mRNA;Acc:NM_001245503]	ENSTGUT00000009066.1
NP_001232433.1	92.081	58.4637	61.1282	84.9962	59.8067	87.0891	63.1339	67.8392	62.8127	85.542	45.9632	57.7246	60.891	73.9275	63.4152	1.16577	0.221281	0.227893	0.998773	GeneID:100190599	TATDN3	putative TatD DNase domain containing 3 variant 5	ENSTGUG00000003025.1	protein_coding	Taeniopygia guttata TatD DNase domain containing 3 (TATDN3), mRNA. [Source:RefSeq mRNA;Acc:NM_001245504]	ENSTGUT00000003165.1
NP_001232435.1	2.30202	0	0.912361	0	1.17268	0	0	0	0	0	0	0	2.60962	0.731178	0.372802	1.9613	0.971811	0.701688	0.998773	GeneID:100190600	LOC100190600	putative Lysozyme C precursor	.	.	.	.
NP_001232436.1	425.874	277.703	312.94	289.806	304.897	219.224	240.641	349.56	307.676	381.165	227.977	249.839	284.448	305.074	291.615	1.04615	0.0650933	0.691596	0.998773	GeneID:100190089	PPCS	putative phosphopantothenate cysteine ligase	ENSTGUG00000002212.1	protein_coding	phosphopantothenoylcysteine synthetase [Source:HGNC Symbol;Acc:HGNC:25686]	ENSTGUT00000002300.1
NP_001232437.1	1735.73	1075.08	1016.37	1315.9	1173.85	1483.52	997.333	1370.92	1218.99	1620.27	959.711	1160.81	1143.01	1300.08	1210.15	1.07431	0.103412	0.500889	0.998773	GeneID:100190345	C5H14orf166	putative homeobox prox 1 variant 3	.	.	.	.
NP_001232439.1	197.974	242.787	219.879	301.071	206.392	204.209	212.276	282.663	220.377	197.501	199.48	234.506	290.537	228.719	233.906	0.977823	-0.0323549	0.818154	0.998773	GeneID:100190090	CCT2	putative chaperonin containing TCP1 subunit 2 (beta) variant 1	ENSTGUG00000006912.1	protein_coding	chaperonin containing TCP1 subunit 2 [Source:HGNC Symbol;Acc:HGNC:1615]	ENSTGUT00000007225.1
NP_001232444.1	1093.46	751.908	659.637	795.687	926.417	830.85	539.841	912.061	665.388	909.513	560.751	616.03	615.869	842.994	688.493	1.2244	0.292079	0.066919	0.998773	GeneID:100190603	SNRPD1	putative small nuclear ribonucleoprotein D1	ENSTGUG00000005095.1	protein_coding	small nuclear ribonucleoprotein D1 polypeptide [Source:HGNC Symbol;Acc:HGNC:11158]	ENSTGUT00000005297.1
NP_001232445.1	3005.29	1943.92	1116.73	2644.1	2515.4	2216.27	1840.03	2769.16	2548.7	3039.26	1329.26	2511.02	1490.96	2240.28	2218.34	1.00989	0.0142005	0.949787	0.998773	GeneID:100190092	RBX1	putative RBX1 protein	ENSTGUG00000010035.1	protein_coding	ring-box 1 [Source:HGNC Symbol;Acc:HGNC:9928]	ENSTGUT00000010460.1
NP_001232446.1	1.15101	0	0	5.12025	0	0	1.82997	0.942211	1.06462	0	0.919264	1.80389	0.869872	1.04521	1.0614	0.984743	-0.0221808	0.956153	0.998773	GeneID:100190348	LOC100190348	putative dynein cytoplasmic light peptide variant 2	.	.	.	.
NP_001232447.1	107.044	127.483	96.7103	100.357	116.095	100.102	84.1786	132.852	99.0098	96.8638	85.4915	75.7635	77.4186	107.965	93.0825	1.15989	0.213987	0.175995	0.998773	GeneID:100190604	LSM4	U6 snRNA-associated Sm-like protein LSm4	ENSTGUG00000001027.1	protein_coding	Taeniopygia guttata LSM4 homolog, U6 small nuclear RNA and mRNA degradation associated (LSM4), mRNA. [Source:RefSeq mRNA;Acc:NM_001245518]	ENSTGUT00000001064.1
NP_001232448.1	4.60405	2.43599	4.56181	3.07215	7.03608	11.0113	10.0648	1.88442	1.06462	10.0638	3.67705	9.92142	5.21923	5.45356	5.98505	0.911197	-0.134165	0.806821	0.998773	GeneID:100190349	DYNLL1	putative dynein cytoplasmic light peptide variant 3	ENSTGUG00000009566.1	protein_coding	dynein light chain 1, cytoplasmic [Source:RefSeq peptide;Acc:NP_001232448]	ENSTGUT00000009961.1
NP_001232450.1	11861.2	2902.07	2261.74	4944.11	5975.98	7204.37	3626.08	4626.26	9636.95	5372.79	5133.17	4792.04	4465.05	5858.24	5378.91	1.08911	0.123155	0.745599	0.998773	GeneID:100190094	LOC100190094	putative metallothionein-I	.	.	.	.
NP_001232453.1	1253.45	1006.06	669.673	944.174	1162.13	868.889	829.891	1226.76	965.611	1289.42	728.976	907.359	669.801	984.063	945.402	1.04089	0.0578219	0.744995	0.998773	GeneID:100190351	LOC100190351	putative adenylate kinase 1	.	.	.	.
NP_001232457.1	197.974	152.655	167.874	141.319	145.412	120.123	122.608	167.714	106.462	201.275	105.715	138.9	147.008	154.226	141.383	1.09084	0.125438	0.462769	0.998773	GeneID:100190608	NOL12	nucleolar protein 12	ENSTGUG00000010526.1	protein_coding	Taeniopygia guttata nucleolar protein 12 (NOL12), mRNA. [Source:RefSeq mRNA;Acc:NM_001245528]	ENSTGUT00000010969.1
NP_001232459.1	3516.34	2670.66	1966.14	4308.18	3800.66	3347.43	2425.62	2472.36	3432.34	3522.32	2089.49	3688.96	1347.43	3268.23	2711.22	1.20545	0.26957	0.222629	0.998773	GeneID:100190353	SRI	putative sorcin	ENSTGUG00000001413.1	protein_coding	Taeniopygia guttata sorcin (SRI), mRNA. [Source:RefSeq mRNA;Acc:NM_001245530]	ENSTGUT00000001477.1
NP_001232460.1	1199.35	908.624	875.867	892.972	863.092	869.89	807.016	955.402	731.395	1178.72	825.499	903.751	818.549	934.967	888.619	1.05216	0.0733503	0.560603	0.998773	GeneID:100190609	EIF2B2	translation initiation factor eIF-2B subunit beta	ENSTGUG00000012191.1	protein_coding	Taeniopygia guttata eukaryotic translation initiation factor 2B subunit beta (EIF2B2), mRNA. [Source:RefSeq mRNA;Acc:NM_001245531]	ENSTGUT00000012703.1
NP_001232461.1	837.937	691.821	555.628	704.547	641.456	724.742	540.756	764.133	768.657	808.875	463.309	643.088	581.944	692.688	652.966	1.06083	0.0851983	0.556473	0.998773	GeneID:100190098	ISCA2	putative HESB like domain containing 1	.	.	.	.
NP_001232462.1	112.799	112.867	93.0608	81.924	96.1598	100.102	81.4336	113.065	84.1051	72.9623	100.2	84.783	95.6859	99.4856	90.3193	1.10149	0.139454	0.360347	0.998773	GeneID:100190354	FAM133B	uncharacterized protein LOC100190354	.	.	.	.
NP_001232464.1	199.125	131.543	153.277	106.501	120.786	125.128	150.972	133.794	146.918	228.951	93.7649	114.547	140.919	139.393	144.267	0.966221	-0.0495751	0.818411	0.998773	GeneID:100190099	SNRNP48	putative U11/U12 snRNP 48K variant 2	ENSTGUG00000007575.1	protein_coding	Taeniopygia guttata small nuclear ribonucleoprotein U11/U12 subunit 48 (SNRNP48), mRNA. [Source:RefSeq mRNA;Acc:NM_001245535]	ENSTGUT00000007887.1
NP_001232465.1	522.56	981.703	1221.65	1033.27	938.144	1056.08	996.418	782.978	1013.52	635.275	948.68	941.633	1044.72	958.901	909.031	1.05486	0.0770518	0.655272	0.998773	GeneID:100190355	LOC100190355	putative RNA binding motif protein 5 variant 1	.	.	.	.
NP_001232467.1	62.1547	104.747	104.009	90.1164	99.6778	105.108	99.7333	110.239	109.656	77.9942	120.424	109.136	127.001	94.3022	107.74	0.875272	-0.192196	0.228373	0.998773	GeneID:100190100	SLC40A1	putative solute carrier family 40 member 1	ENSTGUG00000010889.1	protein_coding	solute carrier family 40 member 1 [Source:HGNC Symbol;Acc:HGNC:10909]	ENSTGUT00000011354.1
NP_001232470.1	290.055	166.459	179.735	168.968	192.32	167.171	176.592	245.917	192.696	233.983	193.045	187.605	192.242	194.118	203.154	0.95552	-0.0656417	0.660229	0.998773	GeneID:100190101	ARFRP1	ADP-ribosylation factor-related protein 1	ENSTGUG00000007096.1	protein_coding	Taeniopygia guttata ADP ribosylation factor related protein 1 (ARFRP1), mRNA. [Source:RefSeq mRNA;Acc:NM_001245541]	ENSTGUT00000007387.1
NP_001232476.1	2265.19	1304.07	1191.54	1566.8	1638.23	1529.57	1635.99	1660.18	1547.96	2172.52	1179.42	1344.8	1229.13	1582.57	1538.57	1.0286	0.0406757	0.809191	0.998773	GeneID:100190359	CHCHD10	putative Nur77 downstream protein 2 variant 1	.	.	.	.
NP_001232477.1	905.847	848.536	777.332	877.611	781.005	1328.36	979.948	596.42	1522.41	895.675	1871.62	845.124	1150.84	919.782	1123.15	0.818932	-0.288185	0.196581	0.998773	GeneID:100190615	ELOVL2	elongation of very long chain fatty acids protein 2	ENSTGUG00000005767.1	protein_coding	ELOVL fatty acid elongase 2 [Source:HGNC Symbol;Acc:HGNC:14416]	ENSTGUT00000006009.1
NP_001232478.1	271.639	190.007	147.802	160.776	257.99	255.261	192.147	159.234	189.503	222.661	186.611	183.095	173.104	213.913	186.622	1.14623	0.196902	0.227236	0.998773	GeneID:100190104	CDK2AP1	putative cyclin-dependent kinase 2-associated protein 1	ENSTGUG00000005436.1	protein_coding	cyclin-dependent kinase 2-associated protein 1 [Source:RefSeq peptide;Acc:NP_001232478]	ENSTGUT00000005644.1
NP_001232480.1	75.9668	62.5237	61.1282	47.1063	52.7706	69.0707	45.7492	65.0126	59.6188	77.9942	49.6402	31.5681	60.0212	61.4277	55.6578	1.10367	0.142307	0.470263	0.998773	GeneID:100190616	DNAJB13	dnaJ homolog subfamily B member 13	ENSTGUG00000013466.1	protein_coding	DnaJ heat shock protein family (Hsp40) member B13 [Source:HGNC Symbol;Acc:HGNC:30718]	ENSTGUT00000014024.1
NP_001232481.1	125.46	51.1558	58.3911	108.549	113.75	81.083	76.8587	102.701	114.979	104.412	118.585	78.4694	110.474	89.7316	100.926	0.889087	-0.169603	0.415526	0.998773	GeneID:100190105	LOC100190105	putative alpha-aspartyl dipeptidase variant 1	.	.	.	.
NP_001232482.1	2882.13	1881.39	1720.71	2159.72	2486.08	2586.65	1711.02	2244.35	2331.52	3122.28	2002.16	1536.02	2100.74	2286.12	2149.73	1.06344	0.0887452	0.593758	0.998773	GeneID:100190361	HRAS	putative v-Ha-ras Harvey sarcoma viral oncogene variant 2	ENSTGUG00000009877.1	protein_coding	Taeniopygia guttata HRas proto-oncogene, GTPase (HRAS), mRNA. [Source:RefSeq mRNA;Acc:NM_001245553]	ENSTGUT00000010299.1
NP_001232483.1	179.558	164.835	168.787	184.329	144.24	173.177	173.847	244.033	161.822	120.765	196.722	286.819	169.625	169.154	193.376	0.874742	-0.193071	0.267683	0.998773	GeneID:100190617	SCARB2	lysosome membrane protein 2	ENSTGUG00000001690.1	protein_coding	scavenger receptor class B member 2 [Source:HGNC Symbol;Acc:HGNC:1665]	ENSTGUT00000001760.1
NP_001232484.1	484.576	294.755	270.971	297.999	352.977	336.344	284.56	283.606	283.189	381.165	350.239	264.27	223.557	339.604	295.798	1.14809	0.199239	0.211787	0.998773	GeneID:100190106	LSM6	putative LSM6 homolog U6 small nuclear RNA associated	ENSTGUG00000002663.1	protein_coding	U6 snRNA-associated Sm-like protein LSm6 [Source:RefSeq peptide;Acc:NP_001232484]	ENSTGUT00000002765.1
NP_001232485.1	156.538	133.979	112.22	98.3088	114.923	77.0789	100.648	117.776	127.755	125.797	115.827	118.155	130.481	115.508	119.491	0.966664	-0.0489138	0.759962	0.998773	GeneID:100190362	SNRNP35	putative U11/U12 snRNP 35K	.	.	.	.
NP_001232486.1	587.016	462.838	456.181	490.52	417.474	437.448	437.362	532.349	452.464	632.759	446.762	425.719	394.922	475.246	474.62	1.00132	0.00190253	0.978828	0.998773	GeneID:100190618	SNRPB	small nuclear ribonucleoprotein-associated protein N	.	.	.	.
NP_001232487.1	1213.17	911.872	874.954	1032.24	1043.69	1012.04	993.673	1054.33	1094.43	1240.36	926.618	983.122	876.831	1014.66	1024.2	0.990689	-0.0134956	0.901762	0.998773	GeneID:100190107	NAA20	putative N-acetyltransferase 5	ENSTGUG00000010465.1	protein_coding	N(alpha)-acetyltransferase 20, NatB catalytic subunit [Source:HGNC Symbol;Acc:HGNC:15908]	ENSTGUT00000010913.1
NP_001232488.1	19219.6	11445.9	8637.32	16273.2	15805.4	17896.3	11745.7	13615	15056.9	19870.9	8263.26	17550.1	10479.3	14879.6	13797.3	1.07844	0.108951	0.605798	0.998773	GeneID:100190363	RPL27A	putative ribosomal protein L27a variant 2	ENSTGUG00000008355.1	protein_coding	Taeniopygia guttata ribosomal protein L27a (RPL27A), mRNA. [Source:RefSeq mRNA;Acc:NM_001245559]	ENSTGUT00000008705.1
NP_001232492.1	150.783	122.611	124.081	143.367	128.995	83.085	127.183	121.545	107.527	157.246	93.7649	115.449	93.0763	125.487	116.542	1.07676	0.106692	0.515554	0.998773	GeneID:100190620	MOB3A	putative Mps One Binder kinase activator-like 2B	ENSTGUG00000000281.1	protein_coding	MOB kinase activator 3A [Source:HGNC Symbol;Acc:HGNC:29802]	ENSTGUT00000000291.1
NP_001232504.1	433.932	298.003	224.441	398.356	309.587	340.348	254.366	373.116	284.254	353.49	230.735	303.054	286.188	334.111	297.886	1.12161	0.165567	0.309312	0.998773	GeneID:100190113	TIMM9	putative translocase of inner mitochondrial membrane 9/10 homolog	ENSTGUG00000013029.1	protein_coding	Taeniopygia guttata translocase of inner mitochondrial membrane 9 (TIMM9), mRNA. [Source:RefSeq mRNA;Acc:NM_001245575]	ENSTGUT00000013569.1
NP_001232505.1	203.729	107.995	108.571	133.127	117.268	137.14	116.203	122.487	138.401	187.438	135.132	112.743	139.179	134.638	135.941	0.990422	-0.0138853	0.937122	0.998773	GeneID:100190369	MRPL28	putative mitochondrial ribosomal protein L28 variant 1	ENSTGUG00000004351.1	protein_coding	mitochondrial ribosomal protein L28 [Source:HGNC Symbol;Acc:HGNC:14484]	ENSTGUT00000004522.1
NP_001232508.1	1110.73	751.096	603.983	1033.27	929.935	1173.2	689.898	1137.25	1206.22	933.414	567.186	963.279	747.22	933.701	892.066	1.04667	0.0658108	0.733545	0.998773	GeneID:100190370	TVP23A	uncharacterized protein LOC100190370	ENSTGUG00000004826.1	protein_coding	trans-golgi network vesicle protein 23 homolog A [Source:HGNC Symbol;Acc:HGNC:20398]	ENSTGUT00000005018.1
NP_001232509.1	218.692	164.023	174.261	180.233	195.838	173.177	187.572	206.344	160.758	244.046	205.915	200.232	184.413	184.371	198.469	0.928966	-0.106302	0.381636	0.998773	GeneID:100190626	MRPL22	putative mitochondrial ribosomal protein L22	ENSTGUG00000000684.1	protein_coding	Taeniopygia guttata mitochondrial ribosomal protein L22 (MRPL22), mRNA. [Source:RefSeq mRNA;Acc:NM_001245580]	ENSTGUT00000000708.1
NP_001232511.1	2884.44	1680.02	1389.53	1995.87	2323.08	2289.34	1771.41	2081.34	2058.98	2088.23	1472.66	1948.21	1628.4	2093.71	1864.18	1.12313	0.167526	0.286779	0.998773	GeneID:100190371	POMP	putative proteasome maturation protein	ENSTGUG00000011654.1	protein_coding	Taeniopygia guttata proteasome maturation protein (POMP), mRNA. [Source:RefSeq mRNA;Acc:NM_001245582]	ENSTGUT00000012147.1
NP_001232512.1	310.773	168.083	155.101	155.656	152.448	154.158	174.762	188.442	236.346	264.174	186.611	147.017	120.042	182.703	188.199	0.970797	-0.0427579	0.844536	0.998773	GeneID:100190627	NIPSNAP1	nipsnap homolog 1	ENSTGUG00000010464.1	protein_coding	nipsnap homolog 1 [Source:HGNC Symbol;Acc:HGNC:7827]	ENSTGUT00000010906.1
NP_001232513.1	156.538	91.7556	92.1485	136.199	99.6778	131.134	69.5388	158.291	101.139	130.829	71.7026	102.822	114.823	117.909	107.021	1.10174	0.139779	0.509234	0.998773	GeneID:100190116	PAK1IP1	putative PAK1 interacting protein 1 variant 1	ENSTGUG00000005887.1	protein_coding	Taeniopygia guttata PAK1 interacting protein 1 (PAK1IP1), mRNA. [Source:RefSeq mRNA;Acc:NM_001245584]	ENSTGUT00000006124.1
NP_001232514.1	894.336	656.905	556.54	568.348	637.938	667.683	532.521	605.842	635.579	709.496	547.881	607.912	501.046	663.625	591.468	1.122	0.166068	0.194905	0.998773	GeneID:100190372	YIPF3	putative natural killer cell-specific antigen KLIP1	ENSTGUG00000009133.1	protein_coding	Taeniopygia guttata Yip1 domain family member 3 (YIPF3), mRNA. [Source:RefSeq mRNA;Acc:NM_001245585]	ENSTGUT00000009532.1
NP_001232516.1	261.28	228.983	246.337	317.456	255.644	207.212	124.438	229.9	239.54	358.522	138.809	171.37	220.078	252.819	211.808	1.19362	0.255347	0.221061	0.998773	GeneID:100190117	DIRAS3	putative Di-Ras2 variant 2	ENSTGUG00000010205.1	protein_coding	GTP-binding protein Di-Ras3 [Source:RefSeq peptide;Acc:NP_001232516]	ENSTGUT00000010634.1
NP_001232518.1	872.467	611.433	565.664	526.362	549.987	436.447	570.95	783.92	493.984	556.023	546.962	724.263	546.279	593.727	603.197	0.984299	-0.0228316	0.883001	0.998773	GeneID:100190629	MAP1LC3A	putative microtubule-associated protein 1 light chain 3 alpha	ENSTGUG00000003576.1	protein_coding	microtubule associated protein 1 light chain 3 alpha [Source:HGNC Symbol;Acc:HGNC:6838]	ENSTGUT00000003716.1
NP_001232521.1	200.276	127.483	142.328	148.487	145.412	171.175	142.738	227.073	130.948	196.243	116.746	152.429	152.228	155.86	159.772	0.975517	-0.0357617	0.831887	0.998773	GeneID:100190119	RPF2	putative Brix domain containing protein 1 variant 2	ENSTGUG00000012034.1	protein_coding	Taeniopygia guttata ribosome production factor 2 homolog (RPF2), mRNA. [Source:RefSeq mRNA;Acc:NM_001245592]	ENSTGUT00000012536.1
NP_001232526.1	1035.91	1189.57	816.563	1122.36	1088.25	1136.16	1156.54	1035.49	1346.75	1146.01	1000.16	850.536	1080.38	1064.8	1087.98	0.978697	-0.0310663	0.800714	0.998773	GeneID:100190632	AGPAT5	1-acyl-sn-glycerol-3-phosphate acyltransferase epsilon	ENSTGUG00000012889.1	protein_coding	1-acyl-sn-glycerol-3-phosphate acyltransferase epsilon [Source:RefSeq peptide;Acc:NP_001232526]	ENSTGUT00000013420.1
NP_001232528.1	46.0405	49.5318	41.0562	26.6253	48.0799	38.0389	32.9394	37.6885	41.5202	72.9623	39.5283	30.6662	26.966	41.5621	40.3244	1.03069	0.0436146	0.810434	0.998773	GeneID:100190377	CHCHD3	putative coiled-coil-helix-coiled-coil-helix domain containing 3 variant 1	ENSTGUG00000001964.1	protein_coding	coiled-coil-helix-coiled-coil-helix domain containing 3 [Source:HGNC Symbol;Acc:HGNC:21906]	ENSTGUT00000002040.1
NP_001232529.1	0	0	0	0	0	0	0.914984	0	0	0	0	0	0	0	0.130712	0.884398	-0.177232	0.90563	0.998773	GeneID:100190633	FABP5	putative fatty acid binding protein 5 variant 1	ENSTGUG00000011658.1	protein_coding	fatty acid binding protein 5 [Source:HGNC Symbol;Acc:HGNC:3560]	ENSTGUT00000012149.1
NP_001232532.1	78.2688	38.9758	46.5304	71.6835	58.634	53.0543	68.6238	66.897	36.1971	72.9623	63.4292	84.783	61.7609	57.8578	64.9505	0.890799	-0.166828	0.414491	0.998773	GeneID:100190634	SLC25A27	putative uncoupling protein UCP-4 solute carrier family 25 member 27 variant 1	ENSTGUG00000013236.1	protein_coding	solute carrier family 25 member 27 [Source:HGNC Symbol;Acc:HGNC:21065]	ENSTGUT00000013786.1
NP_001232535.1	17.2652	4.05998	0.912361	10.2405	7.03608	6.00615	0	9.42211	13.8401	1.25797	2.75779	4.50973	5.21923	7.58671	5.2867	1.43505	0.521106	0.45901	0.998773	GeneID:100190635	LOC100190635	putative transmembrane protein 17	.	.	.	.
NP_001232537.1	9714.54	5866.67	4505.24	6610.24	6115.53	5556.69	5256.58	9175.25	5587.13	6433.26	4776.49	6285.67	4864.32	6394.82	6054.1	1.05628	0.0789902	0.666385	0.998773	GeneID:100190381	LOC100190381	putative malate dehydrogenase cytoplasmic variant 1	.	.	.	.
NP_001232539.1	1887.66	1195.26	1021.84	1226.81	1404.87	1234.26	1041.25	1548.05	1148.73	1625.3	997.401	1259.12	996.873	1328.45	1230.96	1.0792	0.109961	0.501054	0.998773	GeneID:100190126	RHEB	putative Ras homolog enriched in brain variant 1	ENSTGUG00000000585.1	protein_coding	Ras homolog, mTORC1 binding [Source:HGNC Symbol;Acc:HGNC:10011]	ENSTGUT00000000612.1
NP_001232540.1	3248.16	2112.81	1988.95	2447.48	2303.14	2243.3	2007.48	2782.35	2152.66	2561.23	1742	2170.08	1921.55	2390.64	2191.05	1.09109	0.125774	0.367648	0.998773	GeneID:100190382	PSMA7	putative proteasome 28 kDa subunit-like protein	ENSTGUG00000007864.1	protein_coding	Taeniopygia guttata proteasome subunit alpha 7 (PSMA7), mRNA. [Source:RefSeq mRNA;Acc:NM_001245611]	ENSTGUT00000008199.1
NP_001232541.1	39.1344	70.6437	69.3394	25.6013	37.5258	63.0645	34.7694	130.025	58.5542	41.513	61.5907	59.5285	106.994	50.8848	70.425	0.722539	-0.468852	0.14213	0.998773	GeneID:100190638	CRH	putative corticotropin releasing hormone precursor	ENSTGUG00000011277.1	protein_coding	corticotropin releasing hormone [Source:HGNC Symbol;Acc:HGNC:2355]	ENSTGUT00000011750.1
NP_001232543.1	1751.84	1002	845.759	1212.48	1241.87	1076.1	1082.43	1369.98	1162.57	1529.69	972.581	956.966	1047.33	1188.34	1160.22	1.02424	0.034552	0.836133	0.998773	GeneID:100190383	APOA1BP	putative apolipoprotein A-I binding protein precursor	.	.	.	.
NP_001232545.1	2366.48	1533.86	1386.79	1764.44	1948.99	1948.99	1509.72	1611.18	1724.69	2032.88	1305.35	1720.91	1466.6	1824.93	1624.48	1.12339	0.167862	0.221965	0.998773	GeneID:100190384	HMGN3	high mobility group nucleosome-binding domain-containing protein 3	ENSTGUG00000012589.1	protein_coding	high mobility group nucleosomal binding domain 3 [Source:HGNC Symbol;Acc:HGNC:12312]	ENSTGUT00000013107.1
NP_001232546.1	906.998	581.389	444.32	588.829	698.917	702.719	526.116	616.206	732.459	992.539	606.714	570.932	541.93	653.862	655.271	0.99785	-0.0031056	0.987948	0.998773	GeneID:100190640	NDUFB6	putative NADH dehydrogenase 1 beta subcomplex 6 variant 1	.	.	.	.
NP_001232547.1	209.484	181.887	181.56	215.051	161.83	183.187	182.997	263.819	165.016	284.301	163.629	191.213	196.591	188.833	206.795	0.913141	-0.131091	0.406856	0.998773	GeneID:100190129	ZNF346	putative zinc finger protein 346 variant 3	ENSTGUG00000000442.1	protein_coding	Taeniopygia guttata zinc finger protein 346 (ZNF346), mRNA. [Source:RefSeq mRNA;Acc:NM_001245618]	ENSTGUT00000000456.1
NP_001232548.1	925.414	563.525	456.181	784.422	566.404	586.6	688.068	841.395	585.542	935.93	504.676	618.736	609.78	647.091	683.447	0.946806	-0.0788598	0.662362	0.998773	GeneID:100190385	C8H1orf123	uncharacterized protein LOC100190385	.	.	.	.
NP_001232549.1	273.941	177.827	139.591	184.329	193.492	157.161	158.292	228.015	179.921	200.017	175.579	226.389	148.748	187.724	188.137	0.9978	-0.00317708	0.973275	0.998773	GeneID:100190641	BAG2	BAG family molecular chaperone regulator 2	ENSTGUG00000012795.1	protein_coding	Taeniopygia guttata BCL2 associated athanogene 2 (BAG2), mRNA. [Source:RefSeq mRNA;Acc:NM_001245620]	ENSTGUT00000013322.1
NP_001232550.1	2418.28	1547.66	1058.34	2078.82	1846.97	1929.98	1219.67	1876.88	1887.57	2217.8	1047.96	1574.8	1073.42	1813.34	1556.87	1.16473	0.219998	0.288745	0.998773	GeneID:100190130	SUPT4H1	putative suppressor of Ty 4	ENSTGUG00000003297.1	protein_coding	SPT4 homolog, DSIF elongation factor subunit [Source:HGNC Symbol;Acc:HGNC:11467]	ENSTGUT00000003429.1
NP_001232551.1	5229.05	3838.31	3511.68	3836.09	4163.01	3973.07	3532.75	4041.14	3807.09	4298.49	3554.79	4048.84	3512.54	4091.87	3827.95	1.06894	0.0961876	0.353545	0.998773	GeneID:100190386	RHOA	putative RhoA GTPase variant 3	ENSTGUG00000006623.1	protein_coding	ras homolog family member A [Source:HGNC Symbol;Acc:HGNC:667]	ENSTGUT00000006876.1
NP_001232555.1	341.851	243.599	241.776	341.009	394.02	373.382	268.09	163.945	352.39	392.487	321.742	213.761	375.785	322.606	298.314	1.08143	0.11294	0.575283	0.998773	GeneID:100190643	PKIG	putative cAMP-dependent protein kinase inhibitor gamma	ENSTGUG00000015496.1	protein_coding	cAMP-dependent protein kinase inhibitor gamma [Source:HGNC Symbol;Acc:HGNC:9019]	ENSTGUT00000016107.1
NP_001232558.1	9132.13	5725.38	4508.89	7930.25	7974.22	7447.62	5391.09	5745.6	6060.89	9973.19	4365.58	7380.63	5457.58	7119.75	6339.22	1.12313	0.16752	0.38479	0.998773	GeneID:100190644	RPL39	putative ribosomal protein L39	.	.	.	.
NP_001232559.1	301.565	202.999	178.823	268.301	229.845	274.281	178.422	244.033	294.9	252.852	207.754	278.702	187.022	242.636	234.812	1.03332	0.0472851	0.773163	0.998773	GeneID:100190389	RMDN1	putative CGI-90 protein variant 1	ENSTGUG00000011752.1	protein_coding	regulator of microtubule dynamics 1 [Source:HGNC Symbol;Acc:HGNC:24285]	ENSTGUT00000012258.1
NP_001232560.1	1840.47	1372.27	1254.5	1985.63	1669.9	1693.73	1434.7	2064.38	1568.19	1968.72	1023.14	1594.64	1246.53	1636.08	1557.19	1.05067	0.0713053	0.666482	0.998773	GeneID:100190645	EIF3H	eukaryotic translation initiation factor 3 subunit H	ENSTGUG00000012302.1	protein_coding	Taeniopygia guttata eukaryotic translation initiation factor 3 subunit H (EIF3H), mRNA. [Source:RefSeq mRNA;Acc:NM_001245631]	ENSTGUT00000012818.1
NP_001232561.1	1939.46	1448.6	1132.24	1612.88	1639.41	1499.53	1144.65	1606.47	1497.92	1958.66	1009.35	1721.82	1134.31	1545.35	1439.03	1.07389	0.102844	0.538863	0.998773	GeneID:100190134	NDUFA8	putative NADH dehydrogenase 1 alpha subcomplex 8 variant 2	ENSTGUG00000006771.1	protein_coding	NADH:ubiquinone oxidoreductase subunit A8 [Source:HGNC Symbol;Acc:HGNC:7692]	ENSTGUT00000007031.1
NP_001232562.1	1797.88	2271.15	2529.98	2410.61	2564.65	2278.33	2134.66	1764.76	2265.51	2200.19	1802.68	2235.93	2399.98	2308.77	2114.81	1.09171	0.126592	0.250154	0.998773	GeneID:100190390	CIRBP	putative cold inducible RNA binding protein variant 1	ENSTGUG00000000884.1	protein_coding	Taeniopygia guttata cold inducible RNA binding protein (CIRBP), mRNA. [Source:RefSeq mRNA;Acc:NM_001245633]	ENSTGUT00000000923.1
NP_001232563.1	425.874	234.667	182.472	264.205	223.982	230.236	233.321	325.063	277.866	314.493	186.611	211.958	203.55	260.239	250.409	1.03926	0.0555544	0.778625	0.998773	GeneID:100190646	DIABLO	putative direct IAP binding protein with low PI	ENSTGUG00000006181.1	protein_coding	Taeniopygia guttata diablo IAP-binding mitochondrial protein (DIABLO), mRNA. [Source:RefSeq mRNA;Acc:NM_001245634]	ENSTGUT00000006418.1
NP_001232566.1	14302.5	9119.53	7855.43	11290.2	11542.7	10428.7	8397.73	10171.2	12788.2	15454.2	8183.29	11766.8	9104.95	10756.5	10838	0.992475	-0.0108973	0.949171	0.998773	GeneID:100190647	RPL21	putative 60S ribosomal protein L21	ENSTGUG00000011571.1	protein_coding	60S ribosomal protein L21 [Source:RefSeq peptide;Acc:NP_001232566]	ENSTGUT00000012063.1
NP_001232567.1	616.942	386.51	239.951	395.283	425.683	424.434	372.399	507.852	437.559	361.038	283.133	259.761	215.728	414.801	348.21	1.19124	0.252461	0.244298	0.998773	GeneID:100190136	MED10	putative MGC89063 protein variant 2	ENSTGUG00000007822.1	protein_coding	Taeniopygia guttata mediator complex subunit 10 (MED10), mRNA. [Source:RefSeq mRNA;Acc:NM_001245638]	ENSTGUT00000008144.1
NP_001232568.1	2547.19	2316.62	1572	2126.95	2300.8	2197.25	2102.63	2480.84	2239.96	2912.2	1626.18	2009.54	1768.45	2176.8	2162.83	1.00646	0.00929022	0.948314	0.998773	GeneID:100190392	NDUFA10	putative NADH dehydrogenase ubiquinone 1 alpha subcomplex 10 variant 2	ENSTGUG00000003244.1	protein_coding	Taeniopygia guttata NADH:ubiquinone oxidoreductase subunit A10 (NDUFA10), mRNA. [Source:RefSeq mRNA;Acc:NM_001245639]	ENSTGUT00000003389.1
NP_001232569.1	211.786	177.015	199.807	199.69	163.003	202.207	228.746	193.153	216.118	225.177	193.045	217.369	233.126	192.251	215.248	0.893163	-0.163005	0.132608	0.998773	GeneID:100190648	RNF121	putative ring finger protein 121 variant 3	ENSTGUG00000013584.1	protein_coding	ring finger protein 121 [Source:HGNC Symbol;Acc:HGNC:21070]	ENSTGUT00000014146.1
NP_001232570.1	392.495	284.199	292.868	276.494	279.098	302.309	254.366	270.415	315.128	358.522	266.586	254.349	260.092	304.577	282.78	1.07708	0.107129	0.386612	0.998773	GeneID:100190137	LOC100190137	putative alcohol dehydrogenase 5 (class III)	.	.	.	.
NP_001232573.1	13190.6	8615.28	6823.55	10026.5	10760.5	11613.9	8006.11	9519.16	10464.2	14923.3	7260.34	9290.05	8140.26	10171.7	9657.63	1.05323	0.0748222	0.674897	0.998773	GeneID:100190138	RPL24	putative ribosomal protein L24 variant 2	ENSTGUG00000013618.1	protein_coding	ribosomal protein L24 [Source:HGNC Symbol;Acc:HGNC:10325]	ENSTGUT00000014182.1
NP_001232576.1	705.57	813.62	1032.79	814.12	626.211	471.483	632.254	818.782	496.114	1034.05	472.502	794.615	473.21	743.966	674.504	1.10298	0.14141	0.499489	0.998773	GeneID:100190139	AHSA2	activator of 90 kDa heat shock protein ATPase homolog 2	.	.	.	.
NP_001232577.1	1490.56	851.784	687.008	997.425	1213.72	1199.23	904.004	1175.88	992.227	1366.16	678.417	1344.8	733.302	1073.29	1027.83	1.04423	0.0624399	0.756381	0.998773	GeneID:100190395	PFDN1	putative prefoldin 1 variant 1	ENSTGUG00000001632.1	protein_coding	Taeniopygia guttata prefoldin subunit 1 (PFDN1), mRNA. [Source:RefSeq mRNA;Acc:NM_001245648]	ENSTGUT00000001697.1
NP_001232578.1	992.172	1067.77	1430.58	1275.97	1291.12	1166.19	1169.35	1228.64	1072.07	1278.1	916.506	1080.53	1202.16	1203.97	1135.34	1.06045	0.0846755	0.447058	0.998773	GeneID:100190651	SRSF3	putative splicing factor arginine/serine-rich 3 variant 2	ENSTGUG00000000928.1	protein_coding	Taeniopygia guttata serine and arginine rich splicing factor 3 (SRSF3), mRNA. [Source:RefSeq mRNA;Acc:NM_001245649]	ENSTGUT00000000964.1
NP_001232580.1	13.8121	7.30796	15.5101	8.1924	12.8995	12.0123	9.14984	11.3065	24.4863	16.3536	1.83853	9.92142	5.21923	11.6224	11.1822	1.03937	0.0557033	0.874323	0.998773	GeneID:100190652	MED30	putative TRAP/Mediator complex component TRAP25 variant 2	ENSTGUG00000012326.1	protein_coding	mediator complex subunit 30 [Source:HGNC Symbol;Acc:HGNC:23032]	ENSTGUT00000012832.1
NP_001232581.1	4164.36	2201.32	2612.09	2734.21	3262.4	2178.23	1887.61	3610.55	1900.35	2933.59	2019.62	5082.47	2118.14	2858.77	2793.19	1.02348	0.0334798	0.887177	0.998773	GeneID:100190397	TMSB15B	putative thymosin beta	ENSTGUG00000006515.1	protein_coding	thymosin beta-15B [Source:RefSeq peptide;Acc:NP_001232581]	ENSTGUT00000006755.1
NP_001232585.1	2598.99	1715.75	1642.25	1742.93	1742.6	1431.47	1368.82	1959.8	1533.05	2697.09	1637.21	1825.54	1570.99	1812.33	1798.93	1.00745	0.0107085	0.948444	0.998773	GeneID:100190143	LOC100190143	putative macrophage migration inhibitory factor (MIF) variant 1	.	.	.	.
NP_001232586.1	13961.8	13051.2	10484.9	12298.8	13048.4	13753.1	10633.9	16015.7	12696.7	12063.9	10114.7	12256.6	12168.6	12766.4	12278.6	1.03973	0.0562027	0.624788	0.998773	GeneID:100190399	CALM1	putative calmodulin 1 variant 2	ENSTGUG00000012465.1	protein_coding	Taeniopygia guttata calmodulin 1 (CALM1), mRNA. [Source:RefSeq mRNA;Acc:NM_001245657]	ENSTGUT00000013012.1
NP_001232587.1	183.011	132.355	94.8855	115.718	128.995	151.155	95.1584	144.158	118.173	144.667	113.069	115.449	119.172	134.353	121.407	1.10664	0.146181	0.376084	0.998773	GeneID:100190655	ALG2	putative asparagine-linked glycosylation 2	ENSTGUG00000008879.1	protein_coding	ALG2, alpha-1,3/1,6-mannosyltransferase [Source:HGNC Symbol;Acc:HGNC:23159]	ENSTGUT00000009237.1
NP_001232589.1	591.62	552.157	554.716	791.591	688.363	708.725	610.295	755.653	634.514	525.832	625.099	595.285	663.712	647.862	630.056	1.02826	0.0402071	0.743374	0.998773	GeneID:100190400	VAPB	putative vesicle-associated membrane protein-associated protein B/C variant 3	ENSTGUG00000008176.1	protein_coding	VAMP associated protein B and C [Source:HGNC Symbol;Acc:HGNC:12649]	ENSTGUT00000008528.1
NP_001232591.1	2297.42	1850.54	1780.93	1671.25	1608.92	1439.47	1629.59	2235.87	1569.25	2417.82	1277.78	1768.72	1480.52	1774.75	1768.51	1.00353	0.00508845	0.972689	0.998773	GeneID:100190145	SLC25A5	putative solute carrier family 25 member 5 variant 1	ENSTGUG00000003318.1	protein_coding	Taeniopygia guttata solute carrier family 25 member 5 (SLC25A5), mRNA. [Source:RefSeq mRNA;Acc:NM_001245662]	ENSTGUT00000003457.1
NP_001232592.1	1131.44	835.544	644.127	1097.78	1136.33	1118.14	853.68	1208.86	1115.72	1539.76	633.373	1074.22	830.728	993.895	1036.62	0.958785	-0.0607213	0.753847	0.998773	GeneID:100190401	MED31	putative mediator complex subunit SOH1	ENSTGUG00000008934.1	protein_coding	mediator complex subunit 31 [Source:HGNC Symbol;Acc:HGNC:24260]	ENSTGUT00000009300.1
NP_001232594.1	10055.2	9286.8	9042.41	10045.9	9829.4	9584.81	8985.15	10019.5	9033.31	12382.2	8934.32	10045.9	8379.48	9640.77	9682.83	0.995656	-0.00628125	0.949286	0.998773	GeneID:100190146	SLC25A6	putative solute carrier family 25 member 6 variant 1	ENSTGUG00000010711.1	protein_coding	solute carrier family 25 member 6 [Source:HGNC Symbol;Acc:HGNC:10992]	ENSTGUT00000011159.1
NP_001232595.1	1540.05	1035.29	917.835	1278.01	1444.74	1209.24	1070.53	1271.04	1134.89	1329.68	1059.91	1132.85	851.605	1237.53	1121.5	1.10346	0.142034	0.309277	0.998773	GeneID:100190402	RNF11	putative ring finger protein 11 variant 2	.	.	.	.
NP_001232596.1	14117.2	8934.39	7586.28	10454.5	11134.6	12236.5	8622.81	10123.1	11590.5	17021.6	7489.24	10872.1	7913.22	10743.9	10518.9	1.02139	0.03053	0.872503	0.998773	GeneID:100190658	RPS17	putative ribosomal protein S17 variant 1	.	.	.	.
NP_001232597.1	473.066	359.714	291.043	433.173	449.136	359.368	312.925	439.07	285.318	549.733	223.381	351.759	300.976	394.25	351.88	1.12041	0.164026	0.387751	0.998773	GeneID:100190147	PITHD1	putative thioredoxin family Trp26 variant 1	ENSTGUG00000001201.1	protein_coding	Taeniopygia guttata PITH domain containing 1 (PITHD1), mRNA. [Source:RefSeq mRNA;Acc:NM_001245668]	ENSTGUT00000001252.1
NP_001232598.1	2390.65	1284.58	1141.36	2973.84	2671.36	1798.84	2759.59	2414.89	3152.34	4854.51	1423.02	2107.85	1732.78	2043.44	2635	0.7755	-0.366802	0.170715	0.998773	GeneID:100190403	B2M	putative beta-2 microglobulin variant 2 precursor	ENSTGUG00000004607.1	protein_coding	Taeniopygia guttata beta-2-microglobulin (B2M), mRNA. [Source:RefSeq mRNA;Acc:NM_001245669]	ENSTGUT00000004794.1
NP_001232599.1	720.534	388.946	348.522	623.647	469.072	499.511	502.326	583.229	539.763	608.858	466.067	557.403	460.162	508.372	531.115	0.957178	-0.0631412	0.691326	0.998773	GeneID:100190659	MRPL19	putative mitochondrial ribosomal protein L19 variant 2	ENSTGUG00000013204.1	protein_coding	mitochondrial ribosomal protein L19 [Source:HGNC Symbol;Acc:HGNC:14052]	ENSTGUT00000013753.1
NP_001232601.1	563.996	329.67	381.367	465.943	382.294	462.473	432.788	485.239	374.747	472.997	384.252	499.679	394.922	430.957	434.946	0.990829	-0.0132921	0.913922	0.998773	GeneID:100190404	FRG1	putative FSHD region gene 1 variant 2	.	.	.	.
NP_001232602.1	1635.59	1193.63	889.552	1163.32	1232.49	1222.25	861.915	1222.99	1167.89	1296.97	1091.17	935.319	1050.81	1222.81	1089.58	1.12227	0.166424	0.233588	0.998773	GeneID:100190149	UPRT	uncharacterized protein LOC100190149	ENSTGUG00000005852.1	protein_coding	uracil phosphoribosyltransferase homolog [Source:HGNC Symbol;Acc:HGNC:28334]	ENSTGUT00000006082.1
NP_001232604.1	3150.32	2229.74	1867.6	2268.27	2498.98	2228.28	2217.92	2416.77	2293.19	2781.37	2215.43	2469.53	2172.07	2373.87	2366.61	1.00306	0.00441509	0.971444	0.998773	GeneID:100190661	GLO1	putative glyoxylase 1	ENSTGUG00000007808.1	protein_coding	glyoxalase I [Source:HGNC Symbol;Acc:HGNC:4323]	ENSTGUT00000008128.1
NP_001232605.1	1056.63	779.516	644.127	980.016	931.108	904.926	857.34	1197.55	969.87	1073.05	689.448	1023.71	860.303	882.72	953.039	0.926217	-0.110578	0.444955	0.998773	GeneID:100190150	MOSPD1	putative motile sperm domain containing 1 variant 2	ENSTGUG00000002920.1	protein_coding	Taeniopygia guttata motile sperm domain containing 1 (MOSPD1), mRNA. [Source:RefSeq mRNA;Acc:NM_001245676]	ENSTGUT00000003038.1
NP_001232606.1	4205.8	2519.62	2081.1	2733.19	2833.19	2782.85	2134.66	3078.2	2579.58	3347.46	2216.34	2750.94	2362.57	2859.29	2638.54	1.08367	0.11592	0.464221	0.998773	GeneID:100190406	GABARAPL2	putative GABA(A) receptor-associated protein-like 2	ENSTGUG00000008458.1	protein_coding	Taeniopygia guttata GABA type A receptor associated protein like 2 (GABARAPL2), mRNA. [Source:RefSeq mRNA;Acc:NM_001245677]	ENSTGUT00000008799.1
NP_001232607.1	3.45304	0.811996	15.5101	0	5.8634	4.0041	1.82997	37.6885	4.25849	2.51594	5.51558	0.901947	11.3083	4.94044	9.14553	0.540203	-0.888426	0.287014	0.998773	GeneID:100190662	GNG13	putative guanine nucleotide binding protein 13 gamma	ENSTGUG00000006833.1	protein_coding	G protein subunit gamma 13 [Source:HGNC Symbol;Acc:HGNC:14131]	ENSTGUT00000007089.1
NP_001232610.1	315.377	267.959	208.018	301.071	301.379	327.335	294.625	317.525	306.611	249.078	372.302	308.466	370.565	286.856	317.025	0.90484	-0.144266	0.267821	0.998773	GeneID:100190663	ARL3	ADP-ribosylation factor-like protein 3	ENSTGUG00000010164.1	protein_coding	ADP ribosylation factor like GTPase 3 [Source:HGNC Symbol;Acc:HGNC:694]	ENSTGUT00000010616.1
NP_001232612.1	986.417	574.893	557.453	615.454	641.456	472.484	478.537	683.103	480.144	740.945	519.384	529.443	559.328	641.359	570.126	1.12494	0.169852	0.314138	0.998773	GeneID:100190153	PDZD11	putative PDZ domain containing 11	ENSTGUG00000002616.1	protein_coding	Taeniopygia guttata PDZ domain containing 11 (PDZD11), mRNA. [Source:RefSeq mRNA;Acc:NM_001245683]	ENSTGUT00000002719.1
NP_001232613.1	1762.2	1464.84	1096.66	1632.34	1423.63	1893.94	1044.91	2297.11	1816.24	1279.36	1284.21	1285.27	1905.89	1545.6	1559	0.991406	-0.0124527	0.945122	0.998773	GeneID:100190409	NTS	neurotensin precursor	ENSTGUG00000007911.1	protein_coding	Taeniopygia guttata neurotensin (NTS), mRNA. [Source:RefSeq mRNA;Acc:NM_001245684]	ENSTGUT00000008249.1
NP_001232614.1	974.907	612.245	593.035	810.024	833.775	766.785	506.901	748.116	742.041	1022.73	436.65	746.812	440.155	765.128	663.344	1.15344	0.205945	0.299271	0.998773	GeneID:100190665	MED6	putative mediator of RNA polymerase II transcription subunit 6 homolog	ENSTGUG00000011369.1	protein_coding	Taeniopygia guttata mediator complex subunit 6 (MED6), mRNA. [Source:RefSeq mRNA;Acc:NM_001245685]	ENSTGUT00000011854.1
NP_001232615.1	454.65	335.354	406.913	356.369	425.683	405.415	392.528	299.623	434.365	470.481	473.421	382.425	389.703	397.397	406.078	0.978623	-0.0311749	0.801742	0.998773	GeneID:100190154	ALDH3A2	fatty aldehyde dehydrogenase	.	.	.	.
NP_001232616.1	344.153	237.915	200.719	230.411	239.227	221.226	194.892	238.379	269.349	344.684	202.238	202.938	172.235	245.609	232.102	1.05819	0.081601	0.632449	0.998773	GeneID:100190410	LOC100190410	putative guanylate kinase protein	.	.	.	.
NP_001232617.1	1994.7	1289.45	900.5	1599.57	1737.91	1506.54	1074.19	1439.7	1537.31	1379.99	846.642	1347.51	963.818	1504.78	1227.02	1.22637	0.294388	0.107987	0.998773	GeneID:100190666	PFDN4	putative prefoldin 4 variant 1	ENSTGUG00000008507.1	protein_coding	prefoldin subunit 4 [Source:HGNC Symbol;Acc:HGNC:8868]	ENSTGUT00000008856.1
NP_001232618.1	382.136	336.978	296.517	397.331	351.804	321.329	307.435	376.885	361.971	395.003	273.941	331.015	268.79	347.683	330.72	1.05129	0.0721616	0.556263	0.998773	GeneID:100190155	C1H11orf73	uncharacterized protein LOC100190155	.	.	.	.
NP_001232619.1	6620.62	3982.03	3413.14	4528.35	5016.72	5072.19	3712.09	4381.28	4610.87	6562.83	4134.85	4148.05	4096.23	4772.18	4520.89	1.05558	0.0780415	0.629601	0.998773	GeneID:100190411	RPL5	putative ribosomal protein L5	.	.	.	.
NP_001232622.1	466.16	399.502	361.295	411.668	452.654	481.493	397.103	428.706	434.365	690.626	366.786	398.661	393.182	428.795	444.204	0.965311	-0.0509337	0.74222	0.998773	GeneID:100190668	EIF2S1	putative eukaryotic translation initiation factor 2 subunit 1 alpha variant 3	ENSTGUG00000011542.1	protein_coding	eukaryotic translation initiation factor 2 subunit alpha [Source:HGNC Symbol;Acc:HGNC:3265]	ENSTGUT00000012033.1
NP_001232625.1	5.75506	2.43599	5.47417	7.16835	1.17268	1.00102	6.40489	2.82663	5.32311	3.77391	3.67705	4.50973	6.95897	3.83455	4.78204	0.801863	-0.318572	0.569479	0.998773	GeneID:100190669	TPM4	putative tropomyosin	ENSTGUG00000000724.1	protein_coding	Taeniopygia guttata tropomyosin 4 (TPM4), mRNA. [Source:RefSeq mRNA;Acc:NM_001245696]	ENSTGUT00000000750.1
NP_001232627.1	332.643	324.798	194.333	243.724	280.27	292.299	265.345	332.601	302.352	281.785	245.443	327.407	228.776	278.011	283.387	0.98103	-0.0276314	0.849117	0.998773	GeneID:100190414	TMEM208	putative HSPC171 protein variant 2	ENSTGUG00000005504.1	protein_coding	Taeniopygia guttata transmembrane protein 208 (TMEM208), mRNA. [Source:RefSeq mRNA;Acc:NM_001245698]	ENSTGUT00000005717.1
NP_001232631.1	115.101	51.1558	83.0249	94.2126	59.8067	87.0891	105.223	60.3015	93.6867	60.3826	105.715	104.626	76.5487	81.7317	86.6406	0.943342	-0.0841466	0.674308	0.998773	GeneID:100190160	CCDC137	uncharacterized protein LOC100190160	ENSTGUG00000002950.1	protein_coding	coiled-coil domain containing 137 [Source:HGNC Symbol;Acc:HGNC:33451]	ENSTGUT00000003068.1
NP_001232632.1	360.267	341.85	349.434	349.201	261.508	256.262	287.305	387.249	301.288	418.904	296.922	273.29	248.783	319.754	316.249	1.01108	0.0159013	0.898581	0.998773	GeneID:100190416	LOC100190416	putative proteasome alpha 1 subunit	.	.	.	.
NP_001232633.1	260.129	160.775	117.695	181.257	180.593	142.145	175.677	209.171	203.343	201.275	163.629	178.585	167.015	173.766	185.528	0.936601	-0.0944941	0.556879	0.998773	GeneID:100190161	PSMG3	putative proteasome assembling chaperone 3	ENSTGUG00000008205.1	protein_coding	Taeniopygia guttata proteasome assembly chaperone 3 (PSMG3), mRNA. [Source:RefSeq mRNA;Acc:NM_001245704]	ENSTGUT00000008542.1
NP_001232634.1	4450.96	3381.15	3202.39	3052.69	3469.96	3147.22	3093.56	4244.66	3067.17	3617.92	3022.54	3504.97	3425.56	3450.73	3425.2	1.00745	0.0107143	0.927388	0.998773	GeneID:100190417	DSTN	putative destrin	ENSTGUG00000005998.1	protein_coding	destrin, actin depolymerizing factor [Source:HGNC Symbol;Acc:HGNC:15750]	ENSTGUT00000006226.1
NP_001232636.1	1952.12	1738.48	1664.15	1817.69	1635.89	1535.57	1435.61	1859.93	1536.25	1787.58	1376.14	1621.7	1450.08	1723.98	1581.04	1.09041	0.124872	0.207848	0.998773	GeneID:100190162	RAN	putative RAN member RAS oncogene family variant 1	ENSTGUG00000004672.1	protein_coding	Taeniopygia guttata RAN, member RAS oncogene family (RAN), mRNA. [Source:RefSeq mRNA;Acc:NM_001245707]	ENSTGUT00000004882.1
NP_001232639.1	667.587	587.073	518.221	618.526	701.263	635.651	579.185	709.485	735.653	718.301	444.004	710.734	621.958	621.387	645.617	0.962469	-0.0551879	0.668287	0.998773	GeneID:100190163	EAPP	uncharacterized protein LOC100190163	ENSTGUG00000011919.1	protein_coding	Taeniopygia guttata E2F associated phosphoprotein (EAPP), mRNA. [Source:RefSeq mRNA;Acc:NM_001245710]	ENSTGUT00000012416.1
NP_001232642.1	2366.48	2391.33	1925.99	2500.73	2374.68	2141.19	1989.18	2417.71	2082.4	2256.8	2093.16	2045.62	2070.29	2283.4	2136.45	1.06878	0.0959671	0.264033	0.998773	GeneID:100190420	RAB14	putative RAB14 member RAS oncogene family variant 3	ENSTGUG00000006657.1	protein_coding	Taeniopygia guttata RAB14, member RAS oncogene family (RAB14), mRNA. [Source:RefSeq mRNA;Acc:NM_001245713]	ENSTGUT00000006928.1
NP_001232643.1	980.662	661.777	709.817	672.801	647.319	840.861	548.991	765.076	693.068	954.8	630.615	600.697	864.653	752.206	722.557	1.04103	0.0580168	0.699954	0.998773	GeneID:100190676	DYNC1I1	putative dynein cytoplasmic intermediate polypeptide 1 variant 1	ENSTGUG00000001589.1	protein_coding	dynein cytoplasmic 1 intermediate chain 1 [Source:HGNC Symbol;Acc:HGNC:2963]	ENSTGUT00000001681.1
NP_001232644.1	393.646	319.926	380.455	401.428	349.459	302.309	361.419	298.681	254.444	671.756	241.766	280.505	407.1	357.87	359.382	0.995795	-0.00607979	0.983597	0.998773	GeneID:100190165	LMO1	putative LIM domain only 1 variant 2	ENSTGUG00000008389.1	protein_coding	Taeniopygia guttata LIM domain only 1 (LMO1), mRNA. [Source:RefSeq mRNA;Acc:NM_001245715]	ENSTGUT00000008737.1
NP_001232645.1	322.283	214.367	272.796	219.147	222.809	241.247	211.361	350.503	273.608	377.391	264.748	297.642	231.386	248.775	286.663	0.867831	-0.204514	0.197176	0.998773	GeneID:100190677	LOC100190677	putative Yip1 domain family member 1	.	.	.	.
NP_001232646.1	659.53	492.07	474.428	699.426	350.631	433.444	347.694	521.043	482.273	469.223	535.011	412.19	437.546	518.255	457.854	1.13192	0.178773	0.273479	0.998773	GeneID:100190166	TMEM50B	putative transmembrane protein 50B variant 2	ENSTGUG00000000529.1	protein_coding	Taeniopygia guttata transmembrane protein 50B (TMEM50B), mRNA. [Source:RefSeq mRNA;Acc:NM_001245717]	ENSTGUT00000000551.1
NP_001232647.1	258.978	257.403	205.281	222.219	227.5	243.249	169.272	262.877	255.509	226.435	168.225	206.546	175.714	235.772	209.225	1.12688	0.172332	0.212576	0.998773	GeneID:100190422	RER1	putative retention in endoplasmic reticulum 1 variant 2	.	.	.	.
NP_001232648.1	920.81	669.085	658.725	801.831	797.422	711.728	733.817	866.834	705.844	1002.6	629.696	882.104	716.774	759.934	791.096	0.960608	-0.0579797	0.651144	0.998773	GeneID:100190678	SLC25A33	putative mitochondrial carrier protein MGC4399 variant 1	ENSTGUG00000003726.1	protein_coding	Taeniopygia guttata solute carrier family 25 member 33 (SLC25A33), mRNA. [Source:RefSeq mRNA;Acc:NM_001245719]	ENSTGUT00000003888.1
NP_001232649.1	161.142	213.555	223.528	248.844	204.046	140.143	248.876	235.553	152.241	127.055	224.3	210.154	213.119	198.543	201.614	0.984769	-0.022142	0.892238	0.998773	GeneID:100190167	MPZL1	putative myelin protein zero-like 1 variant 1 precursor	ENSTGUG00000013504.1	protein_coding	myelin protein zero like 1 [Source:HGNC Symbol;Acc:HGNC:7226]	ENSTGUT00000014063.1
NP_001232650.1	2129.37	1322.74	933.345	1516.62	1725.01	1530.57	1216.01	1450.06	1608.64	1288.16	1043.36	1297	1008.18	1526.28	1273.06	1.1989	0.261714	0.122507	0.998773	GeneID:100190423	GPX4	putative glutathione peroxidase 4	ENSTGUG00000000920.1	protein_coding	Taeniopygia guttata glutathione peroxidase 4 (GPX4), mRNA. [Source:RefSeq mRNA;Acc:NM_001348561]	ENSTGUT00000000953.1
NP_001232653.1	86.3259	69.8317	63.8653	63.4911	58.634	35.0359	48.4942	50.8794	30.874	33.9652	52.398	64.9402	87.8571	62.864	52.7726	1.19122	0.252445	0.337652	0.998773	GeneID:100190424	C23H1orf109	uncharacterized protein LOC100190424	.	.	.	.
NP_001232655.1	2665.74	1943.92	1890.41	2162.79	1946.65	1968.01	1836.37	1892.9	1871.6	3193.99	1680.41	1826.44	1371.79	2096.26	1953.36	1.07315	0.101857	0.540528	0.998773	GeneID:100190425	NDUFS7	NADH dehydrogenase Fe-S protein 7	ENSTGUG00000000874.1	protein_coding	NADH:ubiquinone oxidoreductase core subunit S7 [Source:HGNC Symbol;Acc:HGNC:7714]	ENSTGUT00000000906.1
NP_001232656.1	550.184	353.218	453.443	402.452	431.546	436.447	431.873	453.204	408.815	547.217	353.917	529.443	393.182	437.882	445.379	0.983168	-0.0244908	0.85346	0.998773	GeneID:100190681	UBE2B	putative ubiquitin-conjugating enzyme E2B (RAD6 homolog) variant 1	ENSTGUG00000001286.1	protein_coding	ubiquitin conjugating enzyme E2 B [Source:HGNC Symbol;Acc:HGNC:12473]	ENSTGUT00000001336.1
NP_001232657.1	351.059	366.21	343.048	331.792	395.193	331.339	412.658	341.08	448.206	362.296	432.973	401.366	329.681	353.107	389.752	0.905979	-0.14245	0.175004	0.998773	GeneID:100190170	PTGR2	putative zinc binding alcohol dehydrogenase domain containing 1 variant 1	.	.	.	.
NP_001232658.1	1224.68	700.753	585.736	969.776	1008.5	1068.09	673.428	891.332	976.258	1148.53	624.18	920.888	718.514	926.256	850.447	1.08914	0.123191	0.503666	0.998773	GeneID:100190426	MRPL23	putative mitochondrial ribosomal protein L23 variant 2	ENSTGUG00000009338.1	protein_coding	Taeniopygia guttata mitochondrial ribosomal protein L23 (MRPL23), mRNA. [Source:RefSeq mRNA;Acc:NM_001245729]	ENSTGUT00000009728.1
NP_001232659.1	4220.76	3901.64	3218.81	4064.46	3885.09	3406.49	2922.46	4375.63	3180.02	3528.61	2692.52	3439.12	2829.69	3782.87	3281.15	1.15291	0.20528	0.0957249	0.998773	GeneID:100190682	IDH3A	putative isocitrate dehydrogenase 3 alpha variant 1a	ENSTGUG00000003253.1	protein_coding	isocitrate dehydrogenase 3 (NAD(+)) alpha [Source:HGNC Symbol;Acc:HGNC:5384]	ENSTGUT00000003411.1
NP_001232660.1	14.9632	12.1799	10.036	9.21645	11.7268	15.0154	13.7248	15.0754	6.38773	6.28985	11.0312	11.7253	16.5276	12.1896	11.5374	1.05653	0.079335	0.874444	0.998773	GeneID:100190427	DRG1	putative developmentally regulated GTP binding protein 1	ENSTGUG00000009759.1	protein_coding	Taeniopygia guttata developmentally regulated GTP binding protein 1 (DRG1), mRNA. [Source:RefSeq mRNA;Acc:NM_001245731]	ENSTGUT00000010200.1
NP_001232661.1	237.108	169.707	145.978	155.656	155.966	167.171	177.507	232.726	175.663	183.664	144.324	229.095	154.837	171.931	185.402	0.927341	-0.108828	0.481395	0.998773	GeneID:100190683	LOC100190683	putative UDP-Glc/Gal endoplasmic reticulum nucleotide sugar transporter variant 1	.	.	.	.
NP_001232662.1	90.93	65.7717	40.1439	64.5152	53.9433	60.0615	63.1339	72.5503	30.874	65.4145	56.9944	65.8421	48.7128	62.5609	57.646	1.08526	0.118041	0.606948	0.998773	GeneID:100190172	TMEM80	putative transmembrane protein 80 variant 1	ENSTGUG00000007207.1	protein_coding	Taeniopygia guttata transmembrane protein 80 (TMEM80), mRNA. [Source:RefSeq mRNA;Acc:NM_001245733]	ENSTGUT00000007493.1
NP_001232665.1	73.6648	63.3357	163.313	84.9962	37.5258	21.0215	23.7896	149.812	14.9047	108.185	15.6275	104.626	25.2263	73.9761	63.1673	1.17111	0.227882	0.722298	0.998773	GeneID:100190429	LOC100190429	putative heat shock protein 25 variant 1	.	.	.	.
NP_001232668.1	452.348	229.795	290.131	368.658	335.386	290.297	281.815	333.543	319.386	314.493	297.841	304.858	310.544	327.769	308.926	1.061	0.0854197	0.559411	0.998773	GeneID:100190686	UTP11L	putative UTP11-like U3 small nucleolar ribonucleoprotein variant 1	.	.	.	.
NP_001232669.1	878.222	544.037	507.273	675.873	599.239	560.574	589.25	593.593	473.756	938.446	427.458	596.187	546.279	627.536	594.996	1.05469	0.0768201	0.66583	0.998773	GeneID:100190175	MRPL2	putative mitochondrial ribosomal protein L2	ENSTGUG00000004831.1	protein_coding	Taeniopygia guttata mitochondrial ribosomal protein L2 (MRPL2), mRNA. [Source:RefSeq mRNA;Acc:NM_001245740]	ENSTGUT00000005020.1
NP_001232671.1	337.247	232.231	175.173	274.445	234.536	283.29	203.127	303.392	258.703	300.655	194.884	205.644	232.256	256.154	242.666	1.05558	0.0780393	0.636773	0.998773	GeneID:100190687	TIMM22	putative translocase of inner mitochondrial membrane 22 variant 1-like protein	ENSTGUG00000006650.1	protein_coding	Taeniopygia guttata translocase of inner mitochondrial membrane 22 (TIMM22), mRNA. [Source:RefSeq mRNA;Acc:NM_001245742]	ENSTGUT00000006901.1
NP_001232672.1	1253.45	942.727	699.781	996.401	1053.07	969.993	800.611	1301.19	862.343	958.574	842.046	986.73	824.638	985.903	939.448	1.04945	0.0696331	0.637739	0.998773	GeneID:100190688	CACYBP	putative calcyclin binding protein	ENSTGUG00000003273.1	protein_coding	Taeniopygia guttata calcyclin binding protein (CACYBP), mRNA. [Source:RefSeq mRNA;Acc:NM_001245743]	ENSTGUT00000003421.1
NP_001232673.1	11572.3	7610.84	5262.5	8734.12	10784	9717.95	6881.6	8201.01	9589.04	14320.7	5953.15	11250	5724.63	8946.94	8845.74	1.01144	0.0164124	0.940712	0.998773	GeneID:100190177	RPS21	putative ribosomal protein S21 variant 1	ENSTGUG00000007750.1	protein_coding	ribosomal protein S21 [Source:HGNC Symbol;Acc:HGNC:10409]	ENSTGUT00000008057.1
NP_001232674.1	92.081	91.7556	36.4944	50.1785	66.8428	59.0604	61.3039	65.9548	62.8127	54.0927	56.9944	42.3915	62.6308	66.0688	58.0258	1.13861	0.187273	0.398519	0.998773	GeneID:100190689	CFAP36	putative coiled-coil domain containing 104 variant 1	ENSTGUG00000006976.1	protein_coding	cilia and flagella associated protein 36 [Source:HGNC Symbol;Acc:HGNC:30540]	ENSTGUT00000007268.1
NP_001232675.1	12120.2	6431.82	5223.27	7796.09	8063.35	8860.07	6079.16	7218.28	8607.46	11024.9	5510.07	7703.53	5872.5	8082.46	7430.84	1.08769	0.12127	0.533531	0.998773	GeneID:100190178	RPL7A	putative ribosomal protein L7a	ENSTGUG00000005463.1	protein_coding	ribosomal protein L7a [Source:HGNC Symbol;Acc:HGNC:10364]	ENSTGUT00000005689.1
NP_001232677.1	5482.27	3755.48	3273.55	3937.47	4342.43	3552.64	3313.16	4475.5	3722.98	4898.54	3312.11	3853.12	3209.83	4057.31	3826.46	1.06033	0.0845118	0.549832	0.998773	GeneID:100190435	ATP5C1	putative mitochondrial ATP synthase gamma chain	.	.	.	.
NP_001232680.1	611.187	313.43	269.147	478.231	388.157	499.511	371.484	496.545	423.719	474.255	343.805	456.385	343.599	426.611	415.685	1.02628	0.0374307	0.839655	0.998773	GeneID:100190436	LOC100190436	putative dosage compensation-related protein DPY30	.	.	.	.
NP_001232682.1	1622.93	942.727	784.63	1171.51	1075.35	1227.26	889.365	1156.09	1110.4	1374.96	783.213	1018.3	872.481	1137.4	1029.26	1.10507	0.144134	0.395806	0.998773	GeneID:100190437	CHMP5	putative SNF7 domain containing 2 variant 1	ENSTGUG00000008197.1	protein_coding	Taeniopygia guttata charged multivesicular body protein 5 (CHMP5), mRNA. [Source:RefSeq mRNA;Acc:NM_001245753]	ENSTGUT00000008562.1
NP_001232688.1	905.847	584.637	479.902	631.839	618.002	572.586	543.501	555.905	615.351	659.177	537.769	539.364	427.977	632.135	554.149	1.14073	0.18996	0.19174	0.998773	GeneID:100190695	MRPS14	putative mitochondrial ribosomal protein S14	ENSTGUG00000003271.1	protein_coding	Taeniopygia guttata mitochondrial ribosomal protein S14 (MRPS14), mRNA. [Source:RefSeq mRNA;Acc:NM_001245759]	ENSTGUT00000003400.1
NP_001232689.1	1456.03	1017.43	1074.76	1360.96	1366.17	1365.4	905.834	1409.55	1273.29	1344.77	998.32	1194.18	1357	1273.46	1211.85	1.05084	0.0715435	0.591597	0.998773	GeneID:100190184	SSR3	putative signal sequence receptor gamma variant 1	ENSTGUG00000011245.1	protein_coding	Taeniopygia guttata signal sequence receptor subunit 3 (SSR3), mRNA. [Source:RefSeq mRNA;Acc:NM_001245760]	ENSTGUT00000011722.1
NP_001232692.1	28434.6	16533.9	11803.2	20984.8	22278.6	27379	15764.3	19026.1	23064	27669.1	11783.1	20669	14966.1	21235.7	18991.7	1.11816	0.161124	0.450639	0.998773	GeneID:100190185	RPL9	putative ribosomal protein L9 variant 2	ENSTGUG00000008862.1	protein_coding	ribosomal protein L9 [Source:HGNC Symbol;Acc:HGNC:10369]	ENSTGUT00000009252.1
NP_001232699.1	7022.32	4487.9	4056.36	4869.36	5422.47	5278.4	4717.66	5331.97	5525.38	8237.19	5302.31	5779.68	4424.17	5189.47	5616.91	0.923901	-0.11419	0.465793	0.998773	GeneID:100190699	LOC100190699	putative beta 1 integrin binding protein 2 variant 1	.	.	.	.
NP_001232700.1	979.511	631.733	612.194	803.879	684.845	634.65	654.214	902.638	579.154	641.565	570.863	666.539	622.828	724.469	662.543	1.09347	0.128909	0.372188	0.998773	GeneID:100190188	COPS5	putative JUN activation binding protein variant 2	ENSTGUG00000011336.1	protein_coding	Taeniopygia guttata COP9 signalosome subunit 5 (COPS5), mRNA. [Source:RefSeq mRNA;Acc:NM_001245771]	ENSTGUT00000011824.1
NP_001232703.1	1729.97	1179.83	1368.54	1193.02	1382.59	1106.13	1446.59	1582.91	1046.52	1652.97	1184.93	1382.68	1377.88	1326.68	1382.07	0.959922	-0.0590103	0.65948	0.998773	GeneID:100190189	SNCB	beta-synuclein	.	.	.	.
NP_001232704.1	1172.88	1071.02	1073.85	941.102	965.116	1083.11	956.159	1167.4	1137.02	1403.9	1104.04	938.927	1025.58	1051.18	1104.72	0.951539	-0.0716657	0.516547	0.998773	GeneID:100190445	LRRC73	putative NOD3 protein	ENSTGUG00000009122.1	protein_coding	Taeniopygia guttata leucine rich repeat containing 73 (LRRC73), mRNA. [Source:RefSeq mRNA;Acc:NM_001245775]	ENSTGUT00000009505.1
NP_001232706.1	7307.78	5260.11	2357.54	4559.07	4761.08	4014.11	3724.9	8216.08	4487.38	5031.88	3790.12	4916.51	2581.78	4709.95	4678.38	1.00675	0.00970198	0.968595	0.998773	GeneID:100190190	CALB2	putative calretinin	ENSTGUG00000005987.1	protein_coding	calbindin 2 [Source:HGNC Symbol;Acc:HGNC:1435]	ENSTGUT00000006215.1
NP_001232707.1	885.128	580.577	494.5	502.809	567.577	737.755	590.165	652.01	415.202	669.241	564.428	626.853	565.417	628.058	583.331	1.07667	0.106583	0.498077	0.998773	GeneID:100190702	MED21	putative SRB7 suppressor of RNA polymerase B variant 1	ENSTGUG00000012181.1	protein_coding	mediator complex subunit 21 [Source:HGNC Symbol;Acc:HGNC:11473]	ENSTGUT00000012683.1
NP_001232708.1	1273.02	794.944	721.678	986.16	913.518	1079.1	843.615	1055.28	1010.33	1190.04	626.019	720.656	710.685	961.404	879.517	1.0931	0.128432	0.455156	0.998773	GeneID:100190191	PDRG1	putative p53 and DNA damage-regulated protein	ENSTGUG00000006601.1	protein_coding	p53 and DNA damage regulated 1 [Source:HGNC Symbol;Acc:HGNC:16119]	ENSTGUT00000006848.1
NP_001232709.1	3694.75	3527.31	3487.96	3118.23	2836.71	2584.65	3036.83	5031.41	3002.23	4152.56	3243.16	3254.22	3730.88	3208.27	3635.9	0.882386	-0.180518	0.197813	0.998773	GeneID:100190447	BASP1	putative brain abundant membrane attached signal protein 1 variant 2	ENSTGUG00000007269.1	protein_coding	brain abundant membrane attached signal protein 1 [Source:HGNC Symbol;Acc:HGNC:957]	ENSTGUT00000007558.1
NP_001232713.1	171.501	351.594	375.893	269.325	302.551	240.246	308.35	297.739	299.159	246.562	326.339	367.092	297.496	285.185	306.105	0.931657	-0.102129	0.542197	0.998773	GeneID:100190448	BRI3BP	putative BRI3 binding protein	ENSTGUG00000004948.1	protein_coding	BRI3 binding protein [Source:HGNC Symbol;Acc:HGNC:14251]	ENSTGUT00000005139.1
NP_001232716.1	183.011	165.647	200.719	157.704	133.686	202.207	212.276	184.673	166.081	157.246	191.207	266.976	160.926	173.829	191.341	0.908478	-0.138477	0.368478	0.998773	GeneID:100190193	FSCN1	fascin-2	ENSTGUG00000007668.1	protein_coding	fascin actin-bundling protein 1 [Source:HGNC Symbol;Acc:HGNC:11148]	ENSTGUT00000007973.1
NP_001232717.1	2040.74	1397.45	1063.81	1601.61	1641.75	1502.54	1016.55	1679.96	1546.89	2010.24	1100.36	1315.94	1078.64	1541.32	1392.65	1.10675	0.146327	0.415548	0.998773	GeneID:100190449	TIMM17A	putative translocase of inner mitochondrial membrane 17 A	ENSTGUG00000001422.1	protein_coding	Taeniopygia guttata translocase of inner mitochondrial membrane 17A (TIMM17A), mRNA. [Source:RefSeq mRNA;Acc:NM_001245788]	ENSTGUT00000001481.1
NP_001232718.1	671.04	449.034	389.578	482.328	513.634	470.482	325.734	478.643	487.597	525.832	346.562	413.092	433.196	496.016	430.094	1.15327	0.205735	0.167165	0.998773	GeneID:100190705	LOC100190705	putative DNA directed RNA polymerase II polypeptide F variant 1	.	.	.	.
NP_001232720.1	2183.47	1987.77	1863.04	1552.46	1667.55	1370.4	1704.62	2718.28	1399.98	2220.32	1098.52	2021.26	1517.06	1770.78	1811.43	0.977559	-0.0327449	0.861566	0.998773	GeneID:100190194	AHSA1	putative AHA1 activator of heat shock 90 protein ATPase homolog 1 variant 1	ENSTGUG00000012320.1	protein_coding	Taeniopygia guttata activator of HSP90 ATPase activity 1 (AHSA1), mRNA. [Source:RefSeq mRNA;Acc:NM_001245791]	ENSTGUT00000012834.1
NP_001232723.1	1002.53	523.737	522.783	772.134	762.242	711.728	585.59	712.312	770.786	847.872	596.602	638.578	710.685	715.859	694.632	1.03056	0.0434268	0.785225	0.998773	GeneID:100189939	LOC100189939	uncharacterized protein LOC100189939	.	.	.	.
NP_001232725.1	1388.12	599.253	462.567	601.117	769.278	606.621	630.424	556.847	657.936	855.42	555.235	789.204	575.855	737.826	660.132	1.1177	0.160527	0.45699	0.998773	GeneID:100190451	HRASLS	putative HRAS-like suppressor variant 1	.	.	.	.
NP_001232729.1	5088.62	5166.73	4187.74	3868.86	4525.37	4450.55	3692.88	5016.33	4107.31	4581.53	3700.96	4503.42	3449.91	4547.98	4150.33	1.09581	0.131999	0.241705	0.998773	GeneID:100190452	ARL6IP1	putative ADP-ribosylation-like factor 6-interacting protein variant 1	ENSTGUG00000005889.1	protein_coding	Taeniopygia guttata ADP ribosylation factor like GTPase 6 interacting protein 1 (ARL6IP1), mRNA. [Source:RefSeq mRNA;Acc:NM_001245800]	ENSTGUT00000006120.1
NP_001232730.1	47.1915	38.9758	37.4068	35.8418	34.0077	41.042	28.3645	41.4573	43.6495	32.7072	45.0439	57.7246	53.0622	39.0776	43.1442	0.905744	-0.142824	0.472967	0.998773	GeneID:100190708	PSMA2	putative proteasome (prosome macropain) subunit alpha type 2	ENSTGUG00000018393.1	protein_coding	proteasome subunit alpha 2 [Source:HGNC Symbol;Acc:HGNC:9531]	ENSTGUT00000018878.1
NP_001232732.1	1179.79	753.532	827.511	916.525	867.783	929.952	768.587	1048.68	941.125	900.707	768.504	938.025	900.317	912.515	895.135	1.01942	0.0277429	0.821121	0.998773	GeneID:100190453	NUDT21	putative cleavage and polyadenylation specific factor 5	ENSTGUG00000006599.1	protein_coding	Taeniopygia guttata nudix hydrolase 21 (NUDT21), mRNA. [Source:RefSeq mRNA;Acc:NM_001245803]	ENSTGUT00000006880.1
NP_001232733.1	507.596	358.09	319.326	327.696	315.451	332.34	412.658	414.573	381.134	416.388	375.06	338.23	386.223	360.083	389.181	0.925234	-0.11211	0.37057	0.998773	GeneID:100190709	LHPP	putative phospholysine phosphohistidine inorganic pyrophosphate phosphatase precursor	ENSTGUG00000011442.1	protein_coding	phospholysine phosphohistidine inorganic pyrophosphate phosphatase [Source:HGNC Symbol;Acc:HGNC:30042]	ENSTGUT00000011924.1
NP_001232735.1	9072.28	4821.63	2884.89	6631.75	7747.9	7731.91	4907.98	6578.52	6800.8	8317.7	4508.99	6064.69	4446.78	6481.73	5946.49	1.09001	0.124338	0.577926	0.998773	GeneID:100190198	NDUFA5	putative NADH dehydrogenase 1 alpha subcomplex 5	ENSTGUG00000018129.1	protein_coding	NADH dehydrogenase [Source:RefSeq peptide;Acc:NP_001232735]	ENSTGUT00000019037.1
NP_001232736.1	486.878	248.471	145.978	251.916	335.386	289.296	259.856	240.264	211.86	286.817	252.798	353.563	198.331	292.988	257.641	1.13719	0.185477	0.402772	0.998773	GeneID:100190710	LOC100190710	putative transmembrane protein 14C	.	.	.	.
NP_001232739.1	2966.16	2656.85	2207.91	2350.2	2643.22	2412.47	2335.95	2871.86	2398.59	2733.57	2603.35	2303.57	2573.08	2539.47	2545.71	0.997547	-0.00354303	0.968869	0.998773	GeneID:100190455	GHITM	putative growth hormone inducible transmembrane protein variant 2	.	.	.	.
NP_001232742.1	1507.83	1405.57	1060.16	1320	1343.89	1110.14	1029.36	1504.71	1269.03	1541.01	1195.04	1399.82	1149.1	1291.26	1298.3	0.994583	-0.00783634	0.951028	0.998773	GeneID:100190200	NDFIP1	putative Nedd4 family interacting protein 1 variant 1	ENSTGUG00000000161.1	protein_coding	Taeniopygia guttata Nedd4 family interacting protein 1 (NDFIP1), mRNA. [Source:RefSeq mRNA;Acc:NM_001245813]	ENSTGUT00000000169.1
NP_001232743.1	1964.78	1878.15	1435.14	1984.61	1796.55	1529.57	1831.8	2443.15	1514.96	2002.69	1782.45	1783.15	1517.06	1764.8	1839.32	0.959483	-0.0596711	0.645961	0.998773	GeneID:100190456	SULT4A1	sulfotransferase 4A1	ENSTGUG00000012001.1	protein_coding	sulfotransferase family 4A member 1 [Source:HGNC Symbol;Acc:HGNC:14903]	ENSTGUT00000012503.1
NP_001232748.1	766.574	548.909	589.385	643.104	632.074	569.583	591.08	654.837	513.147	788.748	542.366	534.855	594.122	624.938	602.736	1.03684	0.0521866	0.670548	0.998773	GeneID:100190713	RAB5C	putative RAB5C member RAS oncogene family variant 3	ENSTGUG00000002554.1	protein_coding	ras-related protein Rab-5C [Source:RefSeq peptide;Acc:NP_001232748]	ENSTGUT00000002658.1
NP_001232750.1	607.734	551.345	455.268	624.671	586.34	581.595	524.286	468.279	568.508	626.469	541.446	498.777	575.855	567.826	543.374	1.045	0.0635015	0.540893	0.998773	GeneID:100190202	WBP2NL	putative WW domain binding protein 2 variant 2	ENSTGUG00000009723.1	protein_coding	WBP2 N-terminal like [Source:HGNC Symbol;Acc:HGNC:28389]	ENSTGUT00000010135.1
NP_001232751.1	953.038	531.857	591.21	618.526	667.255	709.726	470.302	474.874	643.031	956.058	672.901	505.992	644.575	678.602	623.962	1.08757	0.121108	0.499004	0.998773	GeneID:100190458	FKBP3	putative FK506 binding protein 3 25 kDa	ENSTGUG00000013231.1	protein_coding	FK506 binding protein 3 [Source:HGNC Symbol;Acc:HGNC:3719]	ENSTGUT00000013782.1
NP_001232752.1	742.403	601.689	495.412	686.114	545.296	611.626	597.485	635.05	657.936	657.919	647.162	601.599	579.335	613.757	625.212	0.981677	-0.026679	0.797164	0.998773	GeneID:100190714	EBAG9	putative estrogen receptor binding site associated antigen 9 variant 2	ENSTGUG00000012252.1	protein_coding	estrogen receptor binding site associated, antigen, 9 [Source:HGNC Symbol;Acc:HGNC:3123]	ENSTGUT00000012765.1
NP_001232753.1	469.613	314.242	275.533	393.235	335.386	335.343	332.139	469.221	302.352	426.452	239.009	508.698	282.708	353.892	365.797	0.967455	-0.0477337	0.795561	0.998773	GeneID:100189947	LOC100189947	putative cdna MGC75753	.	.	.	.
NP_001232756.1	1008.29	604.937	428.81	735.268	786.868	757.776	562.715	817.839	837.857	729.623	543.285	694.499	605.431	720.324	684.464	1.05239	0.0736713	0.677076	0.998773	GeneID:100190715	PSMA3	putative proteasome subunit alpha type 3 variant 1	.	.	.	.
NP_001232757.1	20076	11100	7915.64	16207.6	16686.1	17551	11245.2	13134.4	15563.7	24051.1	9056.59	15748.9	9692.98	14922.7	14070.4	1.06057	0.0848448	0.717161	0.998773	GeneID:100189948	RPL31	putative ribosomal protein L31	ENSTGUG00000009998.1	protein_coding	60S ribosomal protein L31 [Source:RefSeq peptide;Acc:NP_001232757]	ENSTGUT00000010425.1
NP_001232758.1	9495.85	6226.39	4832.78	5421.32	5798.9	7433.61	6133.14	6633.17	5895.87	9154.25	5394.24	5597.48	5343.62	6534.81	6307.4	1.03605	0.0511	0.761471	0.998773	GeneID:100190204	LOC100190204	putative glutathione S-transferase class-alpha variant 2	.	.	.	.
NP_001232762.1	2598.99	2139.61	1681.48	1952.86	1919.68	2003.05	1503.32	2183.1	1728.94	2507.14	1323.74	1788.56	1544.02	2049.28	1796.98	1.1404	0.189545	0.214895	0.998773	GeneID:100190205	ARPC4	putative actin related protein 2/3 complex subunit 4	ENSTGUG00000008708.1	protein_coding	actin related protein 2/3 complex subunit 4 [Source:HGNC Symbol;Acc:HGNC:707]	ENSTGUT00000009082.1
NP_001232764.1	604.281	411.682	334.837	366.61	443.273	536.549	412.658	416.457	447.141	503.188	380.575	325.603	452.333	449.539	419.708	1.07107	0.0990593	0.513133	0.998773	GeneID:100190717	PRKRIP1	putative adaptor protein with pleckstrin and src2 domains variant 2	ENSTGUG00000004455.1	protein_coding	Taeniopygia guttata PRKR interacting protein 1 (PRKRIP1), mRNA. [Source:RefSeq mRNA;Acc:NM_001245835]	ENSTGUT00000004632.1
NP_001232767.1	126.611	90.1316	106.746	72.7076	50.4252	93.0953	96.0733	76.3191	76.6527	113.217	72.6218	74.8616	106.994	89.9529	88.1057	1.02096	0.0299332	0.86807	0.998773	GeneID:100189951	LIMD2	uncharacterized protein LOC100189951	ENSTGUG00000001952.1	protein_coding	LIM domain containing 2 [Source:HGNC Symbol;Acc:HGNC:28142]	ENSTGUT00000002031.1
NP_001232769.1	47.1915	46.2838	61.1282	36.8658	45.7345	47.0482	42.0893	69.7236	38.3264	50.3188	60.6714	77.5674	35.6647	47.3753	53.4802	0.885847	-0.17487	0.434143	0.998773	GeneID:100190719	ATP1A1	sodium/potassium-transporting ATPase subunit alpha-1	ENSTGUG00000013386.1	protein_coding	ATPase Na+/K+ transporting subunit alpha 1 [Source:HGNC Symbol;Acc:HGNC:799]	ENSTGUT00000013939.1
NP_001232772.1	3052.48	1701.13	1604.84	1972.32	2021.7	2032.08	1661.61	1954.15	1858.83	2722.25	1683.17	1897.7	1556.2	2064.09	1904.84	1.0836	0.115836	0.477829	0.998773	GeneID:100228353	NDUFAB1	NADH dehydrogenase (ubiquinone) 1, alpha/beta subcomplex, 1, 8kDa	.	.	.	.
NP_001232773.1	1655.16	1006.88	723.502	1102.9	1224.28	1299.33	1015.63	1128.77	1146.6	1298.23	795.163	1104.88	934.242	1168.67	1060.5	1.102	0.140125	0.404962	0.998773	GeneID:100227851	MRPL51	39S ribosomal protein L51, mitochondrial-like	ENSTGUG00000013340.1	protein_coding	Taeniopygia guttata mitochondrial ribosomal protein L51 (MRPL51), mRNA. [Source:RefSeq mRNA;Acc:NM_001245844]	ENSTGUT00000013890.1
NP_001232774.1	24076.9	12488.5	9055.18	18659.2	20052.8	22333.9	13347.8	15071.6	20375.8	27441.4	9814.06	18664.9	13290.8	17777.7	16858	1.05456	0.0766353	0.74936	0.998773	GeneID:100232723	RPS7	40S ribosomal protein S7	ENSTGUG00000012983.1	protein_coding	Taeniopygia guttata ribosomal protein S7-like (LOC100190561), mRNA. [Source:RefSeq mRNA;Acc:NM_001245405]	ENSTGUT00000013521.1
NP_001232775.1	681.399	450.658	425.16	494.616	401.057	319.327	356.844	571.922	415.202	472.997	350.239	371.602	384.483	462.036	417.613	1.10637	0.145839	0.394297	0.998773	GeneID:100220693	LRRC59	uncharacterized protein LOC100220693	ENSTGUG00000008932.1	protein_coding	leucine-rich repeat-containing protein 59 [Source:RefSeq peptide;Acc:NP_001232775]	ENSTGUT00000009304.1
NP_001232777.1	1298.34	911.06	572.05	907.309	893.582	989.012	656.959	1015.7	805.918	983.733	562.589	681.872	655.013	928.559	765.97	1.21227	0.277706	0.12612	0.998773	GeneID:100221237	BUD31	BUD31 homolog	ENSTGUG00000007584.1	protein_coding	Taeniopygia guttata BUD31 homolog (BUD31), mRNA. [Source:RefSeq mRNA;Acc:NM_001245848]	ENSTGUT00000007889.1
NP_001232778.1	1187.84	811.184	709.817	1093.69	986.224	974.998	785.971	869.661	921.962	949.768	774.939	880.3	808.981	960.625	855.94	1.1223	0.166464	0.178232	0.998773	GeneID:100219971	LOC100219971	uncharacterized protein LOC100219971	.	.	.	.
NP_001232779.1	1296.04	1032.86	906.887	1110.07	1133.98	1009.03	948.839	1091.08	961.353	1250.42	901.798	737.793	926.413	1081.48	973.957	1.1104	0.151075	0.231094	0.998773	GeneID:100225362	TXN2	uncharacterized protein LOC100225362	ENSTGUG00000010739.1	protein_coding	thioredoxin, mitochondrial [Source:RefSeq peptide;Acc:NP_001232779]	ENSTGUT00000011190.1
NP_001232780.1	397.099	436.042	230.827	300.047	257.99	311.319	247.961	262.877	319.386	256.626	260.152	217.369	260.962	322.221	260.762	1.23569	0.305316	0.0490033	0.998773	GeneID:100231260	ANAPC16	uncharacterized protein LOC100231260	ENSTGUG00000004474.1	protein_coding	anaphase-promoting complex subunit 16 [Source:RefSeq peptide;Acc:NP_001232780]	ENSTGUT00000004650.1
NP_001232781.1	747.007	513.182	419.686	632.863	561.714	466.477	413.573	533.292	550.409	596.278	455.036	540.266	610.65	556.821	528.501	1.05359	0.0753099	0.608546	0.998773	GeneID:100219745	AURKAIP1	putative aurora-A kinase interacting protein variant 2	.	.	.	.
NP_001232783.1	4371.54	2824.12	2416.84	3210.4	3569.64	3240.32	2813.58	3142.27	3174.7	3911.03	2826.74	3039.56	2413.02	3272.14	3045.84	1.0743	0.103394	0.467669	0.998773	GeneID:100219261	LOC100219261	cytochrome b-c1 complex subunit 7-like	.	.	.	.
NP_001232784.1	2566.76	1677.58	1472.55	2122.86	1919.68	1723.76	1456.65	2648.56	1827.95	1954.89	1222.62	1871.54	1456.17	1913.86	1776.91	1.07707	0.107117	0.542147	0.998773	GeneID:100226437	LOC100226437	H2A histone family, member V	.	.	.	.
NP_001232785.1	502.992	423.862	319.326	524.314	466.727	443.454	343.119	406.093	422.655	405.067	311.63	454.581	366.216	446.779	387.052	1.15431	0.207036	0.120026	0.998773	GeneID:100223622	C4AHXorf56	UPF0428 protein CXorf56 homolog-like	.	.	.	.
NP_001232786.1	2787.75	1352.79	1223.48	1780.82	2436.83	2241.29	1498.74	2328.2	2025.97	2134.78	1267.66	2063.65	1648.41	1970.49	1852.49	1.0637	0.0890915	0.65356	0.998773	GeneID:100225929	CSTB	cystatin-B	ENSTGUG00000013347.1	protein_coding	Taeniopygia guttata cystatin B (stefin B) (CSTB), mRNA. [Source:RefSeq mRNA;Acc:NM_001245857]	ENSTGUT00000013897.1
NP_001232787.1	18808.7	11320	9918.28	13641.4	14687.8	13299.6	9828.76	12216.7	15308.2	22867.4	8432.41	13190.1	9991.35	13612.6	13119.3	1.03761	0.0532589	0.80023	0.998773	GeneID:100226185	RPS14	40S ribosomal protein S14-like	ENSTGUG00000018459.1	protein_coding	40S ribosomal protein S14 [Source:RefSeq peptide;Acc:NP_001232787]	ENSTGUT00000019180.1
NP_001232790.1	3560.08	2143.67	1730.75	2324.59	2400.48	2476.53	1810.75	2506.28	2034.49	2956.23	1544.36	1979.77	1620.57	2439.35	2064.64	1.18149	0.240608	0.178126	0.998773	GeneID:100232347	ATP5H	uncharacterized protein LOC100232347	.	.	.	.
NP_001232792.1	3662.52	1160.34	2339.29	2301.04	3017.31	2556.62	2626	2825.69	1952.52	2129.74	3155.83	969.593	2222.52	2506.19	2268.84	1.10461	0.143537	0.563398	0.998773	GeneID:100229033	CD74	uncharacterized protein LOC100229033	ENSTGUG00000000882.1	protein_coding	Taeniopygia guttata CD74 molecule (CD74), mRNA. [Source:RefSeq mRNA;Acc:NM_001245863]	ENSTGUT00000000915.1
NP_001232795.1	179.558	97.4395	75.726	93.1886	147.758	184.189	80.5186	88.5679	155.435	129.571	153.517	78.4694	134.83	129.643	117.273	1.10548	0.144678	0.559994	0.998773	GeneID:100219839	CETN2	uncharacterized protein LOC100219839	ENSTGUG00000005489.1	protein_coding	Taeniopygia guttata centrin 2 (CETN2), mRNA. [Source:RefSeq mRNA;Acc:NM_001245866]	ENSTGUT00000005702.1
NP_001232797.1	537.523	414.118	420.598	449.558	455	432.443	428.213	509.736	423.719	654.145	323.581	451.875	428.847	451.54	460.017	0.981573	-0.0268323	0.857875	0.998773	GeneID:100220376	TTC1	uncharacterized protein LOC100220376	ENSTGUG00000000200.1	protein_coding	Taeniopygia guttata tetratricopeptide repeat domain 1 (TTC1), mRNA. [Source:RefSeq mRNA;Acc:NM_001245868]	ENSTGUT00000000209.1
NP_001232798.1	3617.63	1809.13	1480.76	2328.69	2635.01	2628.69	1954.41	2653.27	2117.53	3006.55	1658.35	2437.96	1658.85	2416.65	2212.42	1.09231	0.127387	0.517792	0.998773	GeneID:100227546	NDUFA1	NADH dehydrogenase [ubiquinone] 1 alpha subcomplex subunit 1-like	ENSTGUG00000003432.1	protein_coding	putative NADH dehydrogenase 1 alpha subcomplex 1 7.5 kDa [Source:RefSeq peptide;Acc:NP_001232574]	ENSTGUT00000003573.1
NP_001232799.1	6117.63	3774.16	3627.55	4384.98	4727.07	4363.47	3627.91	4249.37	4023.2	7101.25	3633.85	4296.87	3703.91	4499.14	4376.62	1.02799	0.0398314	0.81569	0.998773	GeneID:100221403	RPL32	60S ribosomal protein L32-like	ENSTGUG00000010472.1	protein_coding	60S ribosomal protein L32 [Source:RefSeq peptide;Acc:NP_001232799]	ENSTGUT00000010916.1
NP_001232800.1	272.79	213.555	156.014	229.387	279.098	207.212	187.572	252.513	194.826	265.432	180.176	178.585	181.803	226.343	205.844	1.09958	0.136959	0.391694	0.998773	GeneID:100218080	LOC100218080	mitochondrial ribosomal protein L32	.	.	.	.
NP_001232803.1	1014.04	665.837	353.084	568.348	508.943	709.726	389.783	472.048	381.134	699.432	404.476	475.326	380.134	636.663	457.476	1.39169	0.476834	0.0235764	0.998773	GeneID:100220663	LOC100220663	mitotic-spindle organizing protein 2A-like	.	.	.	.
NP_001232806.1	757.366	401.126	384.104	506.905	487.835	425.435	344.949	474.874	456.723	520.8	413.669	395.053	436.676	493.795	434.678	1.136	0.183967	0.253603	0.998773	GeneID:100225435	LRRC3B	leucine rich repeat containing 3B precursor	ENSTGUG00000003544.1	protein_coding	leucine-rich repeat-containing protein 3B precursor [Source:RefSeq peptide;Acc:NP_001232806]	ENSTGUT00000003680.1
NP_001232807.1	16.1142	8.11996	8.21125	6.1443	5.8634	8.0082	12.8098	10.3643	7.45235	3.77391	4.59632	2.70584	10.4385	8.74355	7.44871	1.17383	0.231227	0.642322	0.998773	GeneID:100220586	LOC100220586	uncharacterized protein LOC100220586	.	.	.	.
NP_001233186.1	13203.3	6266.17	4619.28	7023.96	7265.92	7743.93	5425.86	6185.62	6900.88	8181.84	4760.87	6834.05	5061.78	7687.09	6192.98	1.24126	0.311802	0.120371	0.998773	GeneID:100221787	COX6A1	cytochrome c oxidase subunit 6A1, mitochondrial	ENSTGUG00000009540.1	protein_coding	cytochrome c oxidase subunit 6A1, mitochondrial [Source:RefSeq peptide;Acc:NP_001233186]	ENSTGUT00000009949.1
NP_001233187.1	11907.2	6743.63	4590.09	8241.56	8949.89	8530.73	6288.69	8492.15	8330.66	10343	5066.06	8123.84	5555	8160.52	7457.06	1.09433	0.130054	0.522541	0.998773	GeneID:100219756	COX7B	cytochrome c oxidase subunit 7B, mitochondrial	.	.	.	.
NP_001233188.1	22250.2	13609.1	8283.33	19164.1	24809.2	20138.6	12884.8	15244	17361.8	21383	9398.55	19882.5	10674.2	18042.4	15261.3	1.18223	0.241517	0.305669	0.998773	GeneID:100223119	COX6C	cytochrome c oxidase subunit 6C	ENSTGUG00000012043.1	protein_coding	cytochrome c oxidase subunit 6C [Source:HGNC Symbol;Acc:HGNC:2285]	ENSTGUT00000012545.1
NP_001233189.1	6919.88	4483.84	2621.21	5675.29	5540.91	5770.91	3848.42	5276.38	5262.42	7093.7	3267.98	4574.67	3682.17	5168.67	4715.11	1.09619	0.132504	0.526379	0.998773	GeneID:100224240	UQCR11	cytochrome b-c1 complex subunit 10	ENSTGUG00000000204.1	protein_coding	Taeniopygia guttata ubiquinol-cytochrome c reductase, complex III subunit XI (UQCR11), mRNA. [Source:RefSeq mRNA;Acc:NM_001246260]	ENSTGUT00000000211.1
NP_001243137.1	16.1142	33.2918	28.2832	19.457	23.4536	16.0164	16.4697	67.8392	18.0986	28.9333	22.0623	58.6265	27.8359	22.7694	34.2665	0.664478	-0.589706	0.10363	0.998773	GeneID:100224844	QRFPR	pyroglutamylated RFamide peptide receptor	ENSTGUG00000001929.1	protein_coding	pyroglutamylated RFamide peptide receptor [Source:HGNC Symbol;Acc:HGNC:15565]	ENSTGUT00000002003.1
NP_001243140.1	42.5874	103.935	110.396	124.934	109.059	97.0994	70.4538	72.5503	60.6834	59.1246	87.3301	102.822	127.871	98.0019	82.9765	1.18108	0.240107	0.319674	0.998773	GeneID:100230425	ST6GAL2	beta-galactoside alpha-2,6-sialyltransferase 2	ENSTGUG00000009703.1	protein_coding	Taeniopygia guttata ST6 beta-galactoside alpha-2,6-sialyltransferase 2 (ST6GAL2), mRNA. [Source:RefSeq mRNA;Acc:NM_001256211]	ENSTGUT00000010120.1
NP_001243160.1	311.924	318.302	283.744	336.913	343.595	307.315	322.074	324.121	309.805	322.041	349.32	323.799	344.469	316.966	327.947	0.966515	-0.0491366	0.556931	0.998773	GeneID:100222603	ZFAND3	AN1-type zinc finger protein 3	ENSTGUG00000007839.1	protein_coding	zinc finger AN1-type containing 3 [Source:HGNC Symbol;Acc:HGNC:18019]	ENSTGUT00000008160.1
NP_001243161.1	141.574	224.923	201.632	220.171	369.394	166.17	218.681	161.118	165.016	106.928	138.809	315.681	192.242	220.644	185.496	1.18948	0.250329	0.312061	0.998773	GeneID:100219060	PNPLA2	patatin-like phospholipase domain-containing protein 2	ENSTGUG00000009785.1	protein_coding	patatin like phospholipase domain containing 2 [Source:HGNC Symbol;Acc:HGNC:30802]	ENSTGUT00000010212.1
NP_001243162.1	0	2.43599	6.38653	1.02405	1.17268	1.00102	2.74495	3.76885	3.19386	5.03188	7.35411	1.80389	0.869872	2.00338	3.5382	0.566214	-0.820582	0.330412	0.998773	GeneID:100219077	SCT	secretin precursor	.	.	.	.
NP_001243163.1	493.784	700.753	891.377	779.302	920.554	610.625	1184.9	445.666	926.22	1363.64	698.64	478.934	789.844	732.732	841.121	0.871138	-0.199028	0.408978	0.998773	GeneID:100228828	VWF	von Willebrand factor precursor	ENSTGUG00000011914.1	protein_coding	Taeniopygia guttata von Willebrand factor (VWF), mRNA. [Source:RefSeq mRNA;Acc:NM_001256234]	ENSTGUT00000012429.1
NP_001243396.1	1286.83	1206.63	1508.13	1259.58	1146.88	1095.12	1201.37	1570.67	1267.96	1679.39	1214.35	1430.49	1369.18	1250.53	1390.49	0.899346	-0.153052	0.173125	0.998773	GeneID:100220140	PSMD1	proteasome (prosome, macropain) 26S subunit, non-ATPase, 1	ENSTGUG00000009697.1	protein_coding	Taeniopygia guttata proteasome 26S subunit, non-ATPase 1 (PSMD1), mRNA. [Source:RefSeq mRNA;Acc:NM_001256467]	ENSTGUT00000010162.1
NP_001243733.1	658.379	433.606	327.538	557.083	458.518	507.519	292.795	527.638	371.553	486.835	199.48	446.464	327.072	490.441	378.834	1.29461	0.372513	0.0757334	0.998773	GeneID:100190197	COX19	cytochrome c oxidase assembly protein COX19	.	.	.	.
NP_001245307.1	1956.72	1593.14	1426.93	1811.54	1715.63	1769.81	1166.6	2087.94	1324.39	1226.52	1244.68	1276.25	1299.59	1712.3	1375.14	1.24518	0.316353	0.0242768	0.998773	GeneID:100222079	TXNRD3	thioredoxin reductase 3	.	.	.	.
NP_001257592.1	2615.1	1751.48	1705.2	1821.79	1998.25	1686.73	1515.21	1346.42	1752.37	2956.23	1596.76	1887.77	1491.83	1929.76	1792.37	1.07665	0.106549	0.543576	0.998773	GeneID:100190555	SAT1	spermidine/spermine N1-acetyltransferase 1	ENSTGUG00000007289.1	protein_coding	Taeniopygia guttata spermidine/spermine N1-acetyltransferase 1 (SAT1), transcript variant 1, mRNA. [Source:RefSeq mRNA;Acc:NM_001270663]	ENSTGUT00000007597.1
NP_001257893.1	0	3.24798	3.64944	0	1.17268	3.00307	0	0	0	3.77391	0.919264	0.901947	2.60962	1.84553	1.17211	1.57454	0.654933	0.517611	0.998773	GeneID:100218657	TXNRD1	thioredoxin reductase 1, cytoplasmic	ENSTGUG00000011135.1	protein_coding	thioredoxin reductase 1 [Source:HGNC Symbol;Acc:HGNC:12437]	ENSTGUT00000011614.1
NP_001257898.1	58.7016	255.779	69.3394	76.8038	119.613	130.133	107.968	55.5905	104.333	55.3507	324.5	125.371	108.734	118.395	125.978	0.939806	-0.0895649	0.849299	0.998773	GeneID:100224791	DIO2	deiodinase, iodothyronine, type II	.	.	.	.
NP_001257909.1	4628.22	2720.19	3129.4	2487.42	3063.04	2657.72	2723.91	2478.96	2601.93	2753.7	2408.47	4010.06	2243.4	3114.33	2745.77	1.13423	0.181709	0.26997	0.998773	GeneID:100231009	GPX3	glutathione peroxidase 3 (plasma) precursor	.	.	.	.
NP_001258192.1	734.346	632.545	673.322	611.358	675.464	613.628	744.797	711.37	628.127	1030.28	715.187	772.067	609.78	656.777	744.515	0.882154	-0.180897	0.145086	0.998773	GeneID:100228757	PDCL	phosducin-like protein	ENSTGUG00000006880.1	protein_coding	phosducin-like protein [Source:RefSeq peptide;Acc:NP_001258192]	ENSTGUT00000007149.1
NP_001258250.1	165.746	191.631	166.05	189.449	179.42	190.195	164.697	131.91	195.89	184.922	119.504	164.154	244.434	180.415	172.216	1.04761	0.0671015	0.669025	0.998773	GeneID:100224961	PRKDC	DNA-dependent protein kinase catalytic subunit	ENSTGUG00000010840.1	protein_coding	Taeniopygia guttata protein kinase, DNA-activated, catalytic polypeptide (PRKDC), mRNA. [Source:RefSeq mRNA;Acc:NM_001271321]	ENSTGUT00000011349.1
NP_001266174.1	18.4162	49.5318	16.4225	29.6975	22.2809	139.142	25.6196	25.4397	54.2957	30.1913	54.2366	26.1565	33.925	45.9152	35.6949	1.28632	0.363254	0.397676	0.998773	GeneID:100229897	LEPR	leptin receptor precursor	ENSTGUG00000010030.1	protein_coding	Taeniopygia guttata leptin receptor (LEPR), mRNA. [Source:RefSeq mRNA;Acc:NM_001279245]	ENSTGUT00000010486.1
NP_001266177.1	20755.1	13647.2	10008.6	17330	17161	18156.6	13012.9	17789.9	15115.5	20710	10208.4	14479.9	10454.1	16176.4	14538.7	1.11265	0.153996	0.413941	0.998773	GeneID:100222254	LOC100222254	cytochrome c oxidase subunit 4 isoform 1, mitochondrial-like	.	.	.	.
NP_001266179.1	2661.14	1649.16	1659.58	1760.34	1658.17	1707.75	1622.27	1558.42	1801.34	2617.84	1501.16	1530.6	1447.47	1849.36	1725.58	1.07173	0.0999397	0.534476	0.998773	GeneID:100228144	ATP5D	ATP synthase, H+ transporting, mitochondrial F1 complex, delta subunit	.	.	.	.
NP_001266183.1	885.128	703.189	639.565	716.835	646.147	615.63	505.071	721.734	571.702	637.791	547.881	594.383	657.623	701.082	605.169	1.15849	0.212245	0.0696508	0.998773	GeneID:100221514	NHP2L1	NHP2-like protein 1-like	.	.	.	.
NP_001266189.1	3.45304	9.74395	21.8967	6.1443	17.5902	8.0082	10.0648	9.42211	5.32311	12.5797	13.789	3.60779	11.3083	11.1394	9.44212	1.17976	0.238488	0.586832	0.998773	GeneID:100232276	FOXP4	forkhead box P4	ENSTGUG00000001837.1	protein_coding	forkhead box P4 [Source:HGNC Symbol;Acc:HGNC:20842]	ENSTGUT00000001920.1
NP_001266191.1	6.90607	12.1799	11.8607	7.16835	9.38144	10.0102	8.23486	2.82663	9.58159	10.0638	11.0312	4.50973	2.60962	9.58446	6.97962	1.37321	0.457547	0.261325	0.998773	GeneID:100225627	LOC100225627	cytochrome P450 26A1-like	.	.	.	.
NP_001266194.1	8.05708	4.05998	10.036	5.12025	8.20876	10.0102	9.14984	12.2487	6.38773	8.8058	4.59632	12.6273	3.47949	7.58205	8.18503	0.926332	-0.110399	0.791389	0.998773	GeneID:100225918	LOC100225918	opsin-VA-like	.	.	.	.
NP_001272732.1	0	4.05998	5.47417	1.02405	0	0	0	0	3.19386	2.51594	0	4.50973	0	1.7597	1.45993	1.20533	0.269426	0.809823	0.998773	GeneID:100226884	RNASEH1	ribonuclease H1	ENSTGUG00000012980.1	protein_coding	ribonuclease H1 [Source:RefSeq peptide;Acc:NP_001272732]	ENSTGUT00000013519.1
NP_001278379.1	880.524	657.717	774.595	687.138	714.162	702.719	770.417	956.344	698.392	846.614	707.833	766.655	782.015	736.142	789.753	0.932117	-0.101416	0.332155	0.998773	GeneID:100222035	AZIN1	antizyme inhibitor 1	ENSTGUG00000012128.1	protein_coding	antizyme inhibitor 1 [Source:RefSeq peptide;Acc:NP_001278379]	ENSTGUT00000012637.1
XP_002186540.1	140.423	167.271	166.05	116.742	160.657	111.114	164.697	149.812	138.401	147.183	144.324	169.566	164.406	143.709	154.055	0.932843	-0.100295	0.46146	0.998773	GeneID:100232805	PIAS1	E3 SUMO-protein ligase PIAS1	ENSTGUG00000009553.1	protein_coding	protein inhibitor of activated STAT 1 [Source:HGNC Symbol;Acc:HGNC:2752]	ENSTGUT00000009991.1
XP_002186541.1	172.652	247.659	218.967	264.205	229.845	294.301	253.451	211.055	283.189	111.959	302.438	272.388	247.044	237.938	240.218	0.99051	-0.0137561	0.93713	0.998773	GeneID:100218643	ZNF507	zinc finger protein 507	ENSTGUG00000009020.1	protein_coding	zinc finger protein 507 [Source:HGNC Symbol;Acc:HGNC:23783]	ENSTGUT00000009394.1
XP_002186542.1	2.30202	0	0	0	0	0	0	0	0	0	0	0	0	0.383671	0	1.38367	0.468501	0.746359	0.998773	GeneID:100228256	EPYC	epiphycan	ENSTGUG00000008157.1	protein_coding	epiphycan [Source:HGNC Symbol;Acc:HGNC:3053]	ENSTGUT00000008505.1
XP_002186547.1	334.945	438.478	566.576	522.266	463.209	334.342	486.772	577.576	303.417	311.977	332.773	487.051	334.031	443.302	404.8	1.09512	0.131084	0.484125	0.998773	GeneID:100231653	CHORDC1	cysteine and histidine-rich domain-containing protein 1	ENSTGUG00000012877.1	protein_coding	cysteine and histidine rich domain containing 1 [Source:HGNC Symbol;Acc:HGNC:14525]	ENSTGUT00000013410.1
XP_002186548.1	0	2.43599	4.56181	3.07215	0	4.0041	2.74495	4.71106	0	0	2.75779	7.21558	6.0891	2.34567	3.35978	0.698162	-0.518366	0.547116	0.998773	GeneID:100232266	FAM46C	protein FAM46C	.	.	.	.
XP_002186550.1	10.3591	34.9158	21.8967	39.938	36.3531	32.0328	23.7896	31.093	14.9047	21.3855	14.7082	29.7642	37.4045	29.2492	24.7214	1.18316	0.242639	0.447194	0.998773	GeneID:100217675	VSTM2A	V-set and transmembrane domain-containing protein 2A isoform X2	ENSTGUG00000007992.1	protein_coding	V-set and transmembrane domain containing 2A [Source:HGNC Symbol;Acc:HGNC:28499]	ENSTGUT00000008321.1
XP_002186551.2	311.924	263.899	314.765	267.277	249.781	292.299	297.37	386.307	311.934	279.27	268.425	313.878	245.304	283.324	300.355	0.943297	-0.0842163	0.491549	0.998773	GeneID:100218862	RNF139	E3 ubiquitin-protein ligase RNF139	ENSTGUG00000012474.1	protein_coding	ring finger protein 139 [Source:HGNC Symbol;Acc:HGNC:17023]	ENSTGUT00000012985.1
XP_002186552.2	9.2081	17.8639	33.7574	44.0342	21.1082	39.04	102.478	30.1508	31.9386	47.8029	82.7337	13.5292	34.7949	27.502	49.0612	0.560564	-0.835048	0.0450164	0.998773	GeneID:100232578	LOC100232578	sacsin-like	.	.	.	.
XP_002186553.1	433.932	278.515	250.899	396.307	341.25	328.336	334.884	520.101	311.934	511.994	287.73	229.095	270.53	338.206	352.324	0.959931	-0.058998	0.773169	0.998773	GeneID:100221830	POLB	DNA polymerase beta	ENSTGUG00000005514.1	protein_coding	DNA polymerase beta [Source:HGNC Symbol;Acc:HGNC:9174]	ENSTGUT00000005762.1
XP_002186562.3	501.841	417.366	434.284	363.538	324.832	370.379	309.265	308.103	424.784	674.272	385.172	388.739	356.647	402.04	406.712	0.988514	-0.0166673	0.936714	0.998773	GeneID:100227094	LOC100227094	ceroid-lipofuscinosis neuronal protein 6 homolog	.	.	.	.
XP_002186566.1	173.803	205.435	126.818	185.353	150.103	186.191	82.3486	110.239	185.244	308.203	135.132	90.1947	125.262	171.284	148.089	1.15663	0.209925	0.407944	0.998773	GeneID:100221267	LOC100221267	somatostatin-2-like	.	.	.	.
XP_002186569.1	191.068	389.758	481.727	342.033	301.379	361.37	353.184	333.543	337.485	228.951	380.575	325.603	431.456	344.556	341.542	1.00882	0.0126725	0.943631	0.998773	GeneID:100229648	NDST3	bifunctional heparan sulfate N-deacetylase/N-sulfotransferase 3	.	.	.	.
XP_002186570.1	0	0.811996	4.56181	0	7.03608	2.00205	6.40489	6.59548	12.7755	1.25797	0	0.901947	0.869872	2.40199	4.11509	0.583703	-0.776694	0.419905	0.998773	GeneID:100231462	GRXCR1	glutaredoxin domain-containing cysteine-rich protein 1	ENSTGUG00000008477.1	protein_coding	glutaredoxin and cysteine rich domain containing 1 [Source:HGNC Symbol;Acc:HGNC:31673]	ENSTGUT00000008822.1
XP_002186576.1	78.2688	52.7797	83.9372	73.7316	42.2165	44.0451	37.5144	78.2035	87.2989	36.4812	54.2366	48.7051	91.3365	62.4965	61.968	1.00853	0.0122511	0.969649	0.998773	GeneID:100225377	LUM	lumican	ENSTGUG00000008175.1	protein_coding	lumican [Source:HGNC Symbol;Acc:HGNC:6724]	ENSTGUT00000008511.1
XP_002186579.1	0	2.43599	6.38653	7.16835	3.51804	1.00102	0	3.76885	3.19386	0	11.9504	9.01947	4.34936	3.41832	4.61171	0.741227	-0.432013	0.594132	0.998773	GeneID:100228586	ATP8A1	phospholipid-transporting ATPase IA isoform X1	ENSTGUG00000008483.1	protein_coding	ATPase phospholipid transporting 8A1 [Source:HGNC Symbol;Acc:HGNC:13531]	ENSTGUT00000008927.1
XP_002186583.2	758.517	488.01	716.203	413.716	641.456	819.839	667.939	644.473	1229.64	457.901	807.114	846.928	620.219	639.624	753.459	0.848917	-0.236305	0.259706	0.998773	GeneID:100230618	LOC100230618	formin-like protein 2	.	.	.	.
XP_002186595.2	23.0202	45.4718	72.0765	43.0101	23.4536	27.0277	70.4538	46.1684	36.1971	46.5449	57.9136	45.0973	56.5417	39.01	51.2738	0.760817	-0.394379	0.157666	0.998773	GeneID:100227554	ITPR3	inositol 1,4,5-trisphosphate receptor type 3	ENSTGUG00000001798.1	protein_coding	inositol 1,4,5-trisphosphate receptor type 3 [Source:HGNC Symbol;Acc:HGNC:6182]	ENSTGUT00000001894.1
XP_002186596.1	95.534	99.0635	115.87	123.91	91.469	96.0984	95.1584	93.2789	108.591	147.183	80.8952	93.8025	105.254	103.657	103.452	1.00199	0.00286376	0.940066	0.998773	GeneID:100220318	DNAJC9	dnaJ homolog subfamily C member 9	ENSTGUG00000004637.1	protein_coding	DnaJ heat shock protein family (Hsp40) member C9 [Source:HGNC Symbol;Acc:HGNC:19123]	ENSTGUT00000004823.1
XP_002186598.1	49.4935	34.1038	41.0562	28.6734	31.6624	14.0143	40.2593	20.7286	33.0033	54.0927	54.2366	25.2545	48.7128	33.1673	39.4697	0.840323	-0.250984	0.398625	0.998773	GeneID:100221615	LOC100221615	pancreatic alpha-amylase-like	.	.	.	.
XP_002186604.1	31.0773	73.8916	81.2001	67.5873	90.2964	103.106	74.1137	56.5327	84.1051	62.8985	75.3796	70.3519	110.474	74.5264	76.265	0.977203	-0.0332705	0.886569	0.998773	GeneID:100230380	MID1	E3 ubiquitin-protein ligase Midline-1	ENSTGUG00000008325.1	protein_coding	midline 1 [Source:HGNC Symbol;Acc:HGNC:7095]	ENSTGUT00000008700.1
XP_002186605.1	530.617	527.797	532.819	445.462	500.734	558.572	608.465	480.528	612.157	449.096	592.925	507.796	583.684	516	547.807	0.941937	-0.0862968	0.40951	0.998773	GeneID:100218428	CORO2B	coronin-2B	ENSTGUG00000009660.1	protein_coding	coronin 2B [Source:HGNC Symbol;Acc:HGNC:2256]	ENSTGUT00000010072.1
XP_002186612.1	5.75506	8.11996	10.036	8.1924	14.0722	9.00922	7.31987	8.4799	12.7755	7.54783	9.19264	6.31363	4.34936	9.19746	7.99695	1.15012	0.201785	0.601638	0.998773	GeneID:100228586	ATP8A1	phospholipid-transporting ATPase IA isoform X3	ENSTGUG00000008483.1	protein_coding	ATPase phospholipid transporting 8A1 [Source:HGNC Symbol;Acc:HGNC:13531]	ENSTGUT00000008927.1
XP_002186613.1	712.477	524.549	555.628	503.833	542.951	598.613	554.48	438.128	573.831	654.145	585.571	505.992	495.827	573.008	543.996	1.05333	0.0749591	0.523528	0.998773	GeneID:100221281	CHUK	inhibitor of nuclear factor kappa-B kinase subunit alpha	.	.	.	.
XP_002186620.1	8.05708	22.7359	24.6337	19.457	11.7268	14.0143	17.3847	19.7864	27.6802	7.54783	16.5467	22.5487	23.4865	16.7708	19.283	0.869719	-0.201379	0.56253	0.998773	GeneID:100230247	SALL4	sal-like protein 4	.	.	.	.
XP_002186622.2	332.643	300.439	304.729	295.951	260.335	219.224	328.479	253.455	276.802	376.133	210.511	423.013	260.962	285.553	304.194	0.938722	-0.0912299	0.587732	0.998773	GeneID:100222386	PLEKHM1	pleckstrin homology domain-containing family M member 1	.	.	.	.
XP_002186623.1	268.186	236.291	281.92	268.301	342.423	241.247	361.419	238.379	245.928	308.203	266.586	275.094	254.872	273.061	278.64	0.979978	-0.0291794	0.815677	0.998773	GeneID:100231362	POU3F4	POU domain, class 3, transcription factor 4	.	.	.	.
XP_002186625.1	290.055	461.214	425.16	396.307	375.258	395.405	493.177	439.07	346.002	203.791	504.676	424.817	455.813	390.566	409.621	0.953483	-0.068721	0.702501	0.998773	GeneID:100218646	FAM160B1	protein FAM160B1	.	.	.	.
XP_002186627.1	234.806	146.971	117.695	101.381	89.1237	72.0738	136.333	70.6658	125.625	246.562	165.467	119.959	213.119	127.008	153.962	0.824936	-0.277646	0.333269	0.998773	GeneID:100231240	LOC100231240	pancreatic alpha-amylase-like	.	.	.	.
XP_002186628.2	19.5672	20.2999	20.0719	30.7215	30.4897	23.0236	32.9394	27.3241	25.5509	10.0638	14.7082	27.9604	14.7878	24.029	21.9049	1.09697	0.133518	0.686914	0.998773	GeneID:100225048	PLSCR5	phospholipid scramblase family member 5	.	.	.	.
XP_002186633.1	1.15101	2.43599	0.912361	7.16835	2.34536	0	2.74495	0	0	5.03188	12.8697	1.80389	3.47949	2.33551	3.70427	0.630491	-0.665451	0.472622	0.998773	GeneID:100220455	CHL1	neural cell adhesion molecule L1-like protein isoform X3	ENSTGUG00000009997.1	protein_coding	cell adhesion molecule L1 like [Source:HGNC Symbol;Acc:HGNC:1939]	ENSTGUT00000010473.1
XP_002186635.1	9.2081	4.87198	10.036	9.21645	0	1.00102	9.14984	9.42211	4.25849	8.8058	0	11.7253	9.56859	5.72225	7.56145	0.756767	-0.402079	0.544841	0.998773	GeneID:100227090	TPRKB	EKC/KEOPS complex subunit TPRKB isoform X1	.	.	.	.
XP_002186636.1	306.169	136.415	270.971	232.459	199.356	279.286	223.256	163.003	262.961	179.89	277.618	197.526	185.283	237.443	212.791	1.11585	0.158143	0.408168	0.998773	GeneID:100222483	DCN	decorin	ENSTGUG00000008178.1	protein_coding	decorin [Source:HGNC Symbol;Acc:HGNC:2705]	ENSTGUT00000008537.1
XP_002186638.1	412.062	365.398	389.578	395.283	362.358	378.387	445.597	325.063	368.359	410.099	365.867	384.229	393.182	383.845	384.628	0.997963	-0.00294157	0.97476	0.998773	GeneID:100218414	TARDBP	TAR DNA-binding protein 43	ENSTGUG00000003255.1	protein_coding	TAR DNA binding protein [Source:HGNC Symbol;Acc:HGNC:11571]	ENSTGUT00000003393.1
XP_002186639.1	2.30202	1.62399	1.82472	2.0481	17.5902	2.00205	2.74495	0.942211	7.45235	5.03188	0	0	2.60962	4.56518	2.683	1.70152	0.766824	0.376057	0.998773	GeneID:100218895	TSPO2	translocator protein 2	ENSTGUG00000001829.1	protein_coding	translocator protein 2 [Source:HGNC Symbol;Acc:HGNC:21256]	ENSTGUT00000001901.1
XP_002186642.1	73.6648	76.3276	71.1642	80.9	72.7062	65.0666	74.1137	103.643	92.622	101.896	60.6714	81.1752	85.2474	73.3049	85.6241	0.856124	-0.224108	0.170693	0.998773	GeneID:100230907	TUBGCP2	gamma-tubulin complex component 2 isoform X1	ENSTGUG00000004790.1	protein_coding	tubulin gamma complex associated protein 2 [Source:HGNC Symbol;Acc:HGNC:18599]	ENSTGUT00000005012.1
XP_002186660.1	0	0	0	1.02405	0	1.00102	0	0.942211	0	0	1.83853	0	0.869872	0.337512	0.521516	0.647176	-0.62777	0.751195	0.998773	GeneID:100231368	APOBEC2	probable C->U-editing enzyme APOBEC-2	ENSTGUG00000018533.1	protein_coding	apolipoprotein B mRNA editing enzyme catalytic subunit 2 [Source:HGNC Symbol;Acc:HGNC:605]	ENSTGUT00000019038.1
XP_002186661.3	42.5874	90.9436	86.6743	71.6835	84.433	90.0922	85.0935	66.897	96.8805	59.1246	77.2182	73.9596	80.8981	77.7357	77.1531	1.00755	0.0108528	0.939424	0.998773	GeneID:100232014	MLLT6	protein AF-17	.	.	.	.
XP_002186663.1	26.4733	61.7117	57.4787	55.2987	49.2526	46.0471	43.9192	67.8392	69.2004	37.7391	55.1558	64.0382	55.6718	49.377	56.2234	0.878229	-0.187331	0.397002	0.998773	GeneID:100226088	AGPAT4	1-acyl-sn-glycerol-3-phosphate acyltransferase delta	ENSTGUG00000009344.1	protein_coding	1-acylglycerol-3-phosphate O-acyltransferase 4 [Source:HGNC Symbol;Acc:HGNC:20885]	ENSTGUT00000009752.1
XP_002186665.1	24.1713	4.05998	0	0	0	10.0102	0	2.82663	3.19386	11.3217	0	0	0	6.37358	2.47746	2.57262	1.36324	0.47056	0.998773	GeneID:100230875	ANXA10	annexin A10	ENSTGUG00000006030.1	protein_coding	annexin A10 [Source:HGNC Symbol;Acc:HGNC:534]	ENSTGUT00000006278.1
XP_002186667.1	235.957	187.571	166.962	233.483	172.384	240.246	198.552	197.864	184.179	213.855	206.834	174.978	129.611	206.101	186.553	1.10478	0.143761	0.32576	0.998773	GeneID:100229212	TRUB1	probable tRNA pseudouridine synthase 1	ENSTGUG00000010971.1	protein_coding	TruB pseudouridine synthase family member 1 [Source:HGNC Symbol;Acc:HGNC:16060]	ENSTGUT00000011437.1
XP_002186668.3	92.081	105.559	111.308	67.5873	89.1237	89.0912	80.5186	99.8744	68.1358	100.638	101.119	69.4499	103.515	92.4584	89.0357	1.03844	0.0544207	0.729069	0.998773	GeneID:100229806	DPYSL4	dihydropyrimidinase-related protein 4	ENSTGUG00000011657.1	protein_coding	dihydropyrimidinase like 4 [Source:HGNC Symbol;Acc:HGNC:3016]	ENSTGUT00000012150.1
XP_002186675.2	0	0	1.82472	0	2.34536	5.00512	4.57492	0	2.12924	0	4.59632	2.70584	1.73974	1.5292	2.24944	0.679815	-0.556787	0.57891	0.998773	GeneID:100228764	NOX4	NADPH oxidase 4 isoform X1	ENSTGUG00000012893.1	protein_coding	NADPH oxidase 4 [Source:HGNC Symbol;Acc:HGNC:7891]	ENSTGUT00000013432.1
XP_002186676.1	98.987	100.688	63.8653	121.862	93.8144	130.133	119.863	132.852	92.622	85.542	74.4604	78.4694	82.6378	101.558	95.2066	1.06671	0.0931733	0.639314	0.998773	GeneID:100226501	NAA50	N-alpha-acetyltransferase 50	ENSTGUG00000013362.1	protein_coding	N(alpha)-acetyltransferase 50, NatE catalytic subunit [Source:HGNC Symbol;Acc:HGNC:29533]	ENSTGUT00000013912.1
XP_002186682.1	185.313	675.581	544.68	495.64	751.688	538.551	634.999	360.867	475.886	275.496	547.881	474.424	574.985	531.909	477.791	1.11327	0.154799	0.538267	0.998773	GeneID:100227587	SLC16A7	monocarboxylate transporter 2	ENSTGUG00000006256.1	protein_coding	solute carrier family 16 member 7 [Source:HGNC Symbol;Acc:HGNC:10928]	ENSTGUT00000006485.1
XP_002186683.1	110.497	151.031	175.173	84.9962	117.268	97.0994	155.547	127.199	97.9452	188.696	101.119	148.821	127.871	122.678	135.314	0.906614	-0.14144	0.498089	0.998773	GeneID:100219410	CSRNP1	cysteine/serine-rich nuclear protein 1	ENSTGUG00000000458.1	protein_coding	cysteine and serine rich nuclear protein 1 [Source:HGNC Symbol;Acc:HGNC:14300]	ENSTGUT00000000471.1
XP_002186684.1	12.6611	5.68397	1.82472	2.0481	5.8634	0	5.48991	3.76885	2.12924	0	1.83853	10.8234	8.69872	4.68022	4.67837	1.0004	0.00057028	0.957516	0.998773	GeneID:100223004	LOC100223004	protein-glutamine gamma-glutamyltransferase 5-like	.	.	.	.
XP_002186687.1	81.7219	155.091	134.117	150.535	125.477	124.127	117.118	165.829	107.527	125.797	153.517	113.645	159.187	128.512	134.66	0.954341	-0.0674231	0.70132	0.998773	GeneID:100224885	LRFN2	leucine-rich repeat and fibronectin type-III domain-containing protein 2	ENSTGUG00000002521.1	protein_coding	leucine rich repeat and fibronectin type III domain containing 2 [Source:HGNC Symbol;Acc:HGNC:21226]	ENSTGUT00000002616.1
XP_002186688.1	468.462	567.585	421.511	397.331	463.209	450.461	350.439	559.674	443.947	489.351	404.476	331.015	488.868	461.427	438.253	1.05288	0.074338	0.587777	0.998773	GeneID:100228466	LOC100228466	retinol dehydrogenase 14	.	.	.	.
XP_002186690.2	1383.52	915.932	834.81	1015.86	1343.89	918.94	987.268	1264.45	966.676	667.983	949.599	1167.12	956.859	1068.82	994.279	1.07497	0.104303	0.522869	0.998773	GeneID:100229190	ST3GAL5	lactosylceramide alpha-2,3-sialyltransferase	.	.	.	.
XP_002186694.2	423.572	243.599	437.021	492.568	296.688	382.391	311.095	231.784	236.346	415.13	307.034	250.741	336.64	379.307	298.396	1.27115	0.346137	0.0569185	0.998773	GeneID:100232262	RARRES1	retinoic acid receptor responder protein 1	ENSTGUG00000011202.1	protein_coding	retinoic acid receptor responder 1 [Source:HGNC Symbol;Acc:HGNC:9867]	ENSTGUT00000011673.1
XP_002186706.2	223.296	192.443	235.389	227.339	257.99	228.234	207.701	244.975	216.118	184.922	226.139	257.055	233.996	227.448	224.415	1.01352	0.0193703	0.902249	0.998773	GeneID:100220129	TMX3	protein disulfide-isomerase TMX3	ENSTGUG00000009298.1	protein_coding	thioredoxin related transmembrane protein 3 [Source:HGNC Symbol;Acc:HGNC:24718]	ENSTGUT00000009702.1
XP_002186708.1	66.7587	36.5398	31.0203	46.0823	41.0438	41.042	32.0244	30.1508	47.908	57.8667	47.8017	38.7837	41.7538	43.7478	42.327	1.03357	0.0476321	0.835553	0.998773	GeneID:100225531	LOC100225531	CMRF35-like molecule 9	.	.	.	.
XP_002186711.1	204.88	328.858	288.306	310.287	245.09	239.245	286.39	336.369	287.448	203.791	282.214	322.897	274.01	269.444	284.731	0.946311	-0.0796131	0.58259	0.998773	GeneID:100227426	PPM1K	protein phosphatase 1K, mitochondrial	ENSTGUG00000002504.1	protein_coding	protein phosphatase, Mg2+/Mn2+ dependent 1K [Source:HGNC Symbol;Acc:HGNC:25415]	ENSTGUT00000002607.1
XP_002186712.1	1.15101	0.811996	3.64944	7.16835	1.17268	4.0041	5.48991	9.42211	8.51697	8.8058	8.27337	5.41168	3.47949	2.99293	7.05705	0.424105	-1.23751	0.0323101	0.998773	GeneID:100219761	LOC100219761	uncharacterized protein CXorf21-like	.	.	.	.
XP_002186714.2	187.615	215.991	237.214	203.786	202.874	151.155	215.021	298.681	195.89	198.759	238.089	184.899	217.468	199.772	221.258	0.902892	-0.147375	0.305485	0.998773	GeneID:100225733	KCNJ3	G protein-activated inward rectifier potassium channel 1	ENSTGUG00000002970.1	protein_coding	potassium voltage-gated channel subfamily J member 3 [Source:HGNC Symbol;Acc:HGNC:6264]	ENSTGUT00000003090.1
XP_002186721.2	2.30202	0.811996	0	0	0	0	1.82997	1.88442	4.25849	0	0.919264	1.80389	0	0.519003	1.528	0.339661	-1.55783	0.22772	0.998773	GeneID:100225893	TYR	tyrosinase	ENSTGUG00000012899.1	protein_coding	tyrosinase [Source:HGNC Symbol;Acc:HGNC:12442]	ENSTGUT00000013433.1
XP_002186723.3	1019.8	1613.44	1488.06	1372.23	1818.83	1581.62	2058.71	1630.97	1526.67	1158.59	1852.32	1965.34	1454.43	1482.33	1663.86	0.890897	-0.16667	0.279084	0.998773	GeneID:100218206	IQSEC1	IQ motif and SEC7 domain-containing protein 1	ENSTGUG00000003876.1	protein_coding	IQ motif and Sec7 domain 1 [Source:HGNC Symbol;Acc:HGNC:29112]	ENSTGUT00000004055.1
XP_002186724.3	90.93	180.263	252.724	263.181	220.464	179.183	212.276	194.096	231.023	223.919	204.077	168.664	192.242	197.791	203.757	0.970722	-0.0428706	0.834145	0.998773	GeneID:100219417	CNTN3	contactin-3	ENSTGUG00000009960.1	protein_coding	contactin 3 [Source:HGNC Symbol;Acc:HGNC:2173]	ENSTGUT00000010415.1
XP_002186725.2	474.217	490.446	498.149	480.28	501.907	569.583	516.051	485.239	553.603	618.922	712.429	463.601	630.657	502.43	568.643	0.88356	-0.1786	0.126575	0.998773	GeneID:100222405	NF2	merlin	ENSTGUG00000010467.1	protein_coding	neurofibromin 2 [Source:HGNC Symbol;Acc:HGNC:7773]	ENSTGUT00000010925.1
XP_002186730.2	191.068	152.655	164.225	143.367	138.376	163.167	144.568	191.269	152.241	202.533	134.213	134.39	163.536	158.81	160.393	0.990131	-0.0143092	0.936007	0.998773	GeneID:100221058	PWWP2B	PWWP domain-containing protein 2B	ENSTGUG00000011674.1	protein_coding	PWWP domain containing 2B [Source:HGNC Symbol;Acc:HGNC:25150]	ENSTGUT00000012162.1
XP_002186731.2	773.48	717.805	887.727	738.34	678.982	612.627	737.477	909.234	652.613	943.478	772.182	791.007	748.09	734.827	793.44	0.926128	-0.110717	0.34192	0.998773	GeneID:100224687	LOC100224687	tubulin alpha-3 chain	.	.	.	.
XP_002186732.1	5978.36	4489.53	4895.73	4729.06	5002.65	4194.29	5841.26	5657.98	4862.13	8552.94	5267.38	5744.5	4378.06	4881.6	5757.75	0.847832	-0.23815	0.100946	0.998773	GeneID:100227328	ALDOB	fructose-bisphosphate aldolase B	ENSTGUG00000000650.1	protein_coding	aldolase, fructose-bisphosphate B [Source:HGNC Symbol;Acc:HGNC:417]	ENSTGUT00000000678.1
XP_002186737.1	268.186	225.735	207.106	232.459	265.026	313.321	182.997	219.535	266.155	311.977	178.337	220.977	194.851	251.972	224.976	1.12	0.163495	0.28426	0.998773	GeneID:100230055	NUDT19	nucleoside diphosphate-linked moiety X motif 19, mitochondrial	.	.	.	.
XP_002186739.1	331.491	206.247	278.27	310.287	410.438	243.249	315.67	218.593	224.635	327.072	206.834	316.583	193.112	296.664	257.5	1.15209	0.204257	0.267189	0.998773	GeneID:100219540	CABP7	calcium-binding protein 7	ENSTGUG00000010487.1	protein_coding	calcium binding protein 7 [Source:HGNC Symbol;Acc:HGNC:20834]	ENSTGUT00000010929.1
XP_002186740.2	14.9632	32.4798	26.4585	19.457	16.4175	35.0359	28.3645	17.902	39.391	33.9652	44.1247	60.4304	20.8769	24.1353	35.0078	0.689426	-0.536533	0.0963783	0.998773	GeneID:100220703	LOC100220703	netrin-1-like	.	.	.	.
XP_002186742.1	702.117	677.205	541.942	645.152	700.09	549.562	619.444	669.912	683.487	533.38	719.783	604.304	652.404	636.011	640.388	0.993166	-0.00989321	0.91274	0.998773	GeneID:100227196	WDR48	WD repeat-containing protein 48	ENSTGUG00000000463.1	protein_coding	WD repeat domain 48 [Source:HGNC Symbol;Acc:HGNC:30914]	ENSTGUT00000000488.1
XP_002186743.1	3.45304	0	0	0	1.17268	1.00102	0	0	0	0	0	0	0	0.93779	0	1.93779	0.954412	0.292487	0.998773	GeneID:100228942	GCM2	chorion-specific transcription factor GCMb	ENSTGUG00000005756.1	protein_coding	glial cells missing homolog 2 [Source:HGNC Symbol;Acc:HGNC:4198]	ENSTGUT00000005978.1
XP_002186744.2	5.75506	28.4199	34.6697	81.924	29.317	36.0369	153.717	51.8216	38.3264	57.8667	142.486	15.3331	45.2333	36.0204	72.112	0.499506	-1.00143	0.086564	0.998773	GeneID:100231510	LOC100231510	sacsin-like	.	.	.	.
XP_002186745.2	63.3057	64.1477	91.2361	65.5392	65.6701	48.0492	81.4336	83.8568	62.8127	61.6406	79.0567	73.9596	73.0692	66.3247	73.6899	0.900051	-0.151921	0.369384	0.998773	GeneID:100232153	ZFP64	zinc finger protein 64	ENSTGUG00000008553.1	protein_coding	ZFP64 zinc finger protein [Source:HGNC Symbol;Acc:HGNC:15940]	ENSTGUT00000008911.1
XP_002186747.2	307.32	212.743	197.07	282.638	242.745	169.173	225.086	226.131	251.251	308.203	230.735	182.193	205.29	235.281	232.698	1.0111	0.0159268	0.918465	0.998773	GeneID:100220921	SLC4A1AP	kanadaptin	.	.	.	.
XP_002186752.1	47.1915	84.4476	93.0608	94.2126	90.2964	62.0635	107.053	71.6081	100.074	72.9623	88.2493	108.234	80.8981	78.5454	89.8684	0.874004	-0.194287	0.305696	0.998773	GeneID:100231612	CCND1	G1/S-specific cyclin-D1	ENSTGUG00000005350.1	protein_coding	cyclin D1 [Source:HGNC Symbol;Acc:HGNC:1582]	ENSTGUT00000005572.1
XP_002186753.1	98.987	97.4395	116.782	96.2607	94.9871	124.127	120.778	111.181	113.914	132.087	119.504	127.175	111.344	104.764	119.426	0.877228	-0.188976	0.146701	0.998773	GeneID:100232811	ERLIN1	erlin-1	.	.	.	.
XP_002186755.1	317.679	443.35	513.659	540.699	643.801	548.561	509.646	575.691	575.96	389.971	582.813	526.737	630.657	501.292	541.639	0.925508	-0.111683	0.468295	0.998773	GeneID:100217603	ATRNL1	attractin-like protein 1	.	.	.	.
XP_002186761.1	180.709	768.96	680.621	840.745	905.309	770.789	632.254	528.581	946.448	276.754	712.429	533.953	828.988	691.189	637.058	1.08497	0.117655	0.689055	0.998773	GeneID:752008	GRM5	metabotropic glutamate receptor 5	ENSTGUG00000012900.1	protein_coding	glutamate metabotropic receptor 5 [Source:HGNC Symbol;Acc:HGNC:4597]	ENSTGUT00000013439.1
XP_002186769.2	1206.26	2149.35	2262.66	1908.83	1832.9	1858.9	2049.56	2418.66	1816.24	1377.48	2345.04	2398.28	2327.78	1869.82	2104.72	0.888392	-0.170731	0.286695	0.998773	GeneID:100229226	ATP9A	probable phospholipid-transporting ATPase IIA	ENSTGUG00000008565.1	protein_coding	ATPase phospholipid transporting 9A (putative) [Source:HGNC Symbol;Acc:HGNC:13540]	ENSTGUT00000008960.1
XP_002186771.2	102.44	115.303	157.838	113.67	139.549	111.114	155.547	99.8744	124.561	116.991	137.89	131.684	123.522	123.319	127.153	0.969849	-0.0441673	0.762256	0.998773	GeneID:100217486	SOCS7	suppressor of cytokine signaling 7	ENSTGUG00000003337.1	protein_coding	suppressor of cytokine signaling 7 [Source:HGNC Symbol;Acc:HGNC:29846]	ENSTGUT00000003470.1
XP_002186772.1	62.1547	107.995	71.1642	66.5633	89.1237	81.083	83.2636	112.123	114.979	51.5768	121.343	86.5869	120.912	79.6807	98.6835	0.807437	-0.308579	0.134203	0.998773	GeneID:100221967	SUPT7L	STAGA complex 65 subunit gamma	ENSTGUG00000002523.1	protein_coding	SPT7 like, STAGA complex gamma subunit [Source:HGNC Symbol;Acc:HGNC:30632]	ENSTGUT00000002617.1
XP_002186773.1	55.2486	90.1316	82.1125	123.91	89.1237	58.0594	92.4134	65.0126	114.979	157.246	93.7649	59.5285	89.5968	83.0976	96.0774	0.864903	-0.209389	0.40049	0.998773	GeneID:100218075	LOC100218075	uncharacterized protein LOC100218075	.	.	.	.
XP_002186774.1	14.9632	31.6678	38.3192	55.2987	17.5902	30.0307	27.4495	27.3241	19.1632	41.513	27.5779	40.5876	23.4865	31.3116	29.586	1.05833	0.0817846	0.755193	0.998773	GeneID:100218694	KCNK5	potassium channel subfamily K member 5	ENSTGUG00000007722.1	protein_coding	potassium two pore domain channel subfamily K member 5 [Source:HGNC Symbol;Acc:HGNC:6280]	ENSTGUT00000008034.1
XP_002186775.2	32.2283	16.2399	23.7214	23.5532	31.6624	28.0287	27.4495	16.0176	37.2617	7.54783	32.1742	30.6662	22.6167	25.9056	24.8191	1.04378	0.0618148	0.8882	0.998773	GeneID:100227912	TBX18	T-box transcription factor TBX18	ENSTGUG00000012504.1	protein_coding	T-box 18 [Source:HGNC Symbol;Acc:HGNC:11595]	ENSTGUT00000013019.1
XP_002186776.1	32.2283	90.1316	75.726	47.1063	60.9794	23.0236	60.389	45.2261	50.0372	96.8638	78.1374	45.9993	53.0622	54.8658	61.3878	0.893757	-0.162045	0.605525	0.998773	GeneID:100222292	EFHC1	EF-hand domain-containing protein 1	ENSTGUG00000013278.1	protein_coding	EF-hand domain containing 1 [Source:HGNC Symbol;Acc:HGNC:16406]	ENSTGUT00000013829.1
XP_002186777.2	0	1.62399	0	1.02405	3.51804	2.00205	0.914984	2.82663	0	0	6.43485	2.70584	0.869872	1.36136	1.9646	0.692944	-0.52919	0.585937	0.998773	GeneID:100228377	COL11A1	collagen alpha-1(XI) chain isoform X1	.	.	.	.
XP_002186778.2	443.14	355.654	378.63	242.7	287.307	379.388	376.059	277.952	244.863	372.359	292.326	296.741	391.442	347.803	321.677	1.08122	0.112656	0.478656	0.998773	GeneID:100218917	SERBP1	plasminogen activator inhibitor 1 RNA-binding protein	ENSTGUG00000010185.1	protein_coding	SERPINE1 mRNA binding protein 1 [Source:HGNC Symbol;Acc:HGNC:17860]	ENSTGUT00000010630.1
XP_002186779.1	116.252	64.9597	90.3237	100.357	109.059	89.0912	95.1584	110.239	86.2343	81.7681	90.0878	80.2733	88.7269	95.0072	90.3554	1.05148	0.072426	0.694404	0.998773	GeneID:100220709	LOC100220709	serine/Arginine-related protein 53	.	.	.	.
XP_002186788.1	159.991	184.323	119.519	121.862	151.276	149.153	184.827	194.096	117.108	94.3478	101.119	170.468	106.994	147.687	138.423	1.06693	0.0934634	0.64758	0.998773	GeneID:100225385	RGS9BP	regulator of G-protein signaling 9-binding protein	ENSTGUG00000009112.1	protein_coding	regulator of G protein signaling 9 binding protein [Source:HGNC Symbol;Acc:HGNC:30304]	ENSTGUT00000009484.1
XP_002186792.2	0	0	0.912361	2.0481	0	1.00102	1.82997	0	2.12924	0	0	0	1.73974	0.660248	0.814136	0.810979	-0.302263	0.840732	0.998773	GeneID:100230290	LOC100230290	TBC1 domain family member 24-like	.	.	.	.
XP_002186798.1	677.946	393.818	372.243	449.558	451.482	476.488	433.703	447.55	392.845	554.765	417.346	452.777	306.195	470.256	429.312	1.09537	0.131421	0.407202	0.998773	GeneID:100223700	OARD1	O-acetyl-ADP-ribose deacetylase 1	.	.	.	.
XP_002186800.1	710.174	479.89	663.286	448.534	526.533	806.826	583.76	585.113	815.5	613.89	890.767	450.071	888.139	605.874	689.606	0.87858	-0.186754	0.31494	0.998773	GeneID:100217567	FDFT1	squalene synthase	ENSTGUG00000013293.1	protein_coding	farnesyl-diphosphate farnesyltransferase 1 [Source:HGNC Symbol;Acc:HGNC:3629]	ENSTGUT00000013843.1
XP_002186801.1	291.206	265.523	216.23	220.171	191.147	231.237	183.912	189.384	174.598	342.168	163.629	190.311	193.112	235.919	205.302	1.14913	0.200543	0.240348	0.998773	GeneID:100226026	PAOX	peroxisomal N(1)-acetyl-spermine/spermidine oxidase	ENSTGUG00000004852.1	protein_coding	polyamine oxidase [Source:HGNC Symbol;Acc:HGNC:20837]	ENSTGUT00000005044.1
XP_002186802.1	100.138	181.075	159.663	164.872	153.621	164.168	170.187	112.123	166.081	61.6406	174.66	183.095	189.632	153.923	151.06	1.01895	0.0270876	0.909342	0.998773	GeneID:100223339	INO80D	INO80 complex subunit D	ENSTGUG00000009890.1	protein_coding	INO80 complex subunit D [Source:HGNC Symbol;Acc:HGNC:25997]	ENSTGUT00000010311.1
XP_002186811.1	1447.97	620.365	802.878	512.025	523.015	668.684	808.846	1070.35	416.267	641.565	604.876	1242.88	345.339	762.49	732.875	1.04041	0.0571507	0.84457	0.998773	GeneID:100230468	TPPP3	tubulin polymerization-promoting protein family member 3	ENSTGUG00000005766.1	protein_coding	tubulin polymerization promoting protein family member 3 [Source:HGNC Symbol;Acc:HGNC:24162]	ENSTGUT00000005986.1
XP_002186816.1	17.2652	33.2918	19.1596	19.457	29.317	44.0451	45.7492	20.7286	25.5509	13.8377	34.0128	22.5487	10.4385	27.0893	24.6952	1.09695	0.133491	0.702192	0.998773	GeneID:100223529	NFATC2	nuclear factor of activated T-cells, cytoplasmic 2	.	.	.	.
XP_002186819.1	11.5101	35.7278	17.3349	13.3127	25.799	9.00922	39.3443	35.804	10.6462	13.8377	18.3853	30.6662	24.3564	18.7823	24.72	0.7598	-0.396308	0.29652	0.998773	GeneID:100228311	GLP1R	glucagon-like peptide 1 receptor	ENSTGUG00000007730.1	protein_coding	glucagon like peptide 1 receptor [Source:HGNC Symbol;Acc:HGNC:4324]	ENSTGUT00000008075.1
XP_002186821.3	17.2652	30.0439	15.5101	22.5291	21.1082	26.0266	11.8948	27.3241	10.6462	22.6435	16.5467	17.137	20.0071	22.0805	18.0285	1.22476	0.292496	0.302107	0.998773	GeneID:100218348	LOC100218348	tolloid-like protein 1	.	.	.	.
XP_002186824.3	0	0.811996	0	0	0	0	0	0	2.12924	0	0	0.901947	0	0.135333	0.433027	0.312527	-1.67795	0.776591	0.998773	GeneID:100223151	LOC100223151	lysosomal acid lipase/cholesteryl ester hydrolase-like	.	.	.	.
XP_002186826.1	290.055	276.079	318.414	232.459	296.688	265.271	364.164	277.952	242.734	361.038	340.128	309.368	271.4	279.828	309.54	0.904011	-0.145589	0.253066	0.998773	GeneID:100220458	NDUFS1	NADH-ubiquinone oxidoreductase 75 kDa subunit, mitochondrial	.	.	.	.
XP_002186837.1	1457.18	1075.08	1013.63	1085.49	1002.64	957.98	806.101	1064.7	824.017	1196.33	796.082	1024.61	991.654	1098.67	957.642	1.14726	0.198198	0.13674	0.998773	GeneID:100219621	BTG1	protein BTG1	ENSTGUG00000008207.1	protein_coding	BTG anti-proliferation factor 1 [Source:HGNC Symbol;Acc:HGNC:1130]	ENSTGUT00000008541.1
XP_002186841.1	185.313	127.483	153.277	160.776	174.729	135.138	178.422	159.234	170.339	252.852	94.6842	131.684	120.912	156.119	158.304	0.9862	-0.0200475	0.92982	0.998773	GeneID:100230321	TTC32	tetratricopeptide repeat protein 32	ENSTGUG00000013135.1	protein_coding	tetratricopeptide repeat domain 32 [Source:HGNC Symbol;Acc:HGNC:32954]	ENSTGUT00000013681.1
XP_002186843.2	612.338	653.657	432.459	593.949	743.479	590.604	738.392	697.236	578.089	608.858	588.329	593.481	638.486	604.415	634.696	0.95229	-0.0705273	0.559753	0.998773	GeneID:100230806	SPOCK3	testican-3	ENSTGUG00000006005.1	protein_coding	SPARC/osteonectin, cwcv and kazal like domains proteoglycan 3 [Source:HGNC Symbol;Acc:HGNC:13565]	ENSTGUT00000006251.1
XP_002186858.1	0	0	0.912361	0	0	0	0	0	0	0	0	0	0	0.15206	0	1.15206	0.204216	0.865997	0.998773	GeneID:100221667	RNF222	RING finger protein 222	ENSTGUG00000005667.1	protein_coding	ring finger protein 222 [Source:HGNC Symbol;Acc:HGNC:34517]	ENSTGUT00000005882.1
XP_002186860.1	1370.86	1448.6	956.154	1372.23	1422.46	1498.53	1186.73	1079.77	1349.94	793.78	1358.67	901.947	1313.51	1344.81	1140.62	1.17901	0.237577	0.113049	0.998773	GeneID:100223227	SMIM13	small integral membrane protein 13	.	.	.	.
XP_002186861.1	46.0405	159.963	139.591	64.5152	100.85	103.106	90.5834	119.661	125.625	111.959	108.473	97.4103	94.816	102.344	106.933	0.957092	-0.0632707	0.812795	0.998773	GeneID:752001	ARC	activity-regulated cytoskeleton-associated protein	ENSTGUG00000012727.1	protein_coding	activity regulated cytoskeleton associated protein [Source:HGNC Symbol;Acc:HGNC:648]	ENSTGUT00000013248.1
XP_002186862.1	0	0	0	0	0	0	0	0	0	1.25797	0	0	0	0	0.17971	0.847666	-0.238432	0.90563	0.998773	GeneID:100229656	GDF5	growth/differentiation factor 5	ENSTGUG00000003594.1	protein_coding	growth differentiation factor 5 [Source:HGNC Symbol;Acc:HGNC:4220]	ENSTGUT00000003739.1
XP_002186877.1	34.5304	30.8559	18.2472	13.3127	11.7268	12.0123	27.4495	15.0754	21.2924	17.6116	25.7394	19.8428	12.1782	20.1142	19.8842	1.01157	0.0165922	0.950366	0.998773	GeneID:100228051	FOXD1	forkhead box protein D1	.	.	.	.
XP_002186881.1	382.136	391.382	369.506	346.129	371.74	336.344	319.33	385.364	377.941	406.325	400.799	340.034	357.517	366.206	369.616	0.990776	-0.0133696	0.903217	0.998773	GeneID:100231820	LCMT1	leucine carboxyl methyltransferase 1	ENSTGUG00000006248.1	protein_coding	leucine carboxyl methyltransferase 1 [Source:HGNC Symbol;Acc:HGNC:17557]	ENSTGUT00000006477.1
XP_002186882.1	9.2081	23.5479	8.21125	25.6013	26.9716	15.0154	16.4697	16.9598	8.51697	8.8058	11.9504	10.8234	15.6577	18.0926	12.7405	1.42008	0.505972	0.16702	0.998773	GeneID:100224751	USP15	ubiquitin carboxyl-terminal hydrolase 15 isoform X1	ENSTGUG00000006263.1	protein_coding	ubiquitin specific peptidase 15 [Source:HGNC Symbol;Acc:HGNC:12613]	ENSTGUT00000006546.1
XP_002186884.1	735.497	628.485	499.974	718.883	580.477	498.51	499.581	755.653	493.984	520.8	497.322	579.05	472.34	610.304	545.533	1.11873	0.161862	0.256393	0.998773	GeneID:100226846	LOC100226846	ubiquinol-cytochrome-c reductase complex assembly factor 1	.	.	.	.
XP_002186886.2	1022.1	592.757	468.041	868.395	799.768	886.908	555.395	591.709	747.364	615.148	682.094	615.128	697.637	772.995	643.496	1.20124	0.264526	0.104768	0.998773	GeneID:100230814	DFFA	DNA fragmentation factor subunit alpha	.	.	.	.
XP_002186890.1	0	0	0	1.02405	0	0	0	0	0	0	0	0	0	0.170675	0	1.17068	0.227341	0.865997	0.998773	GeneID:100228111	HOXB3	homeobox protein Hox-B3	ENSTGUG00000003423.1	protein_coding	homeobox B3 [Source:HGNC Symbol;Acc:HGNC:5114]	ENSTGUT00000003563.1
XP_002186892.2	10.3591	15.4279	15.5101	2.0481	5.8634	10.0102	12.8098	8.4799	3.19386	12.5797	8.27337	12.6273	6.95897	9.86982	9.27469	1.06417	0.089724	0.806432	0.998773	GeneID:100228267	RSPO3	R-spondin-3	ENSTGUG00000011771.1	protein_coding	R-spondin 3 [Source:HGNC Symbol;Acc:HGNC:20866]	ENSTGUT00000012262.1
XP_002186893.1	3.45304	4.05998	1.82472	0	0	0	0.914984	0	1.06462	3.77391	3.67705	0	3.47949	1.55629	1.84429	0.84384	-0.244958	0.853498	0.998773	GeneID:100223292	BLK	tyrosine-protein kinase Blk	ENSTGUG00000013299.1	protein_coding	BLK proto-oncogene, Src family tyrosine kinase [Source:HGNC Symbol;Acc:HGNC:1057]	ENSTGUT00000013851.1
XP_002186897.2	16.1142	7.30796	16.4225	8.1924	5.8634	19.0195	9.14984	8.4799	14.9047	17.6116	0.919264	10.8234	6.0891	12.1533	9.71111	1.25149	0.323642	0.460331	0.998773	GeneID:100219902	DEPDC1	DEP domain-containing protein 1A	ENSTGUG00000010258.1	protein_coding	DEP domain containing 1 [Source:HGNC Symbol;Acc:HGNC:22949]	ENSTGUT00000010697.1
XP_002186903.2	183.011	544.037	523.695	517.145	449.136	495.507	487.687	542.714	552.538	330.846	620.503	607.01	655.013	452.089	542.33	0.833604	-0.262566	0.221396	0.998773	GeneID:100222905	NCAM2	neural cell adhesion molecule 2	ENSTGUG00000013552.1	protein_coding	neural cell adhesion molecule 2 [Source:HGNC Symbol;Acc:HGNC:7657]	ENSTGUT00000014112.1
XP_002186907.1	19.5672	8.11996	4.56181	9.21645	2.34536	11.0113	4.57492	6.59548	2.12924	2.51594	3.67705	6.31363	2.60962	9.13701	4.05941	2.25082	1.17045	0.0311764	0.998773	GeneID:100231288	PIRT	phosphoinositide-interacting protein	ENSTGUG00000005670.1	protein_coding	phosphoinositide interacting regulator of transient receptor potential channels [Source:HGNC Symbol;Acc:HGNC:37239]	ENSTGUT00000005884.1
XP_002186910.2	51.7955	151.843	199.807	145.415	111.405	129.132	172.017	175.251	192.696	94.3478	220.623	147.919	213.988	131.566	173.835	0.756847	-0.401927	0.105509	0.998773	GeneID:100221337	LOC100221337	sodium channel protein type 5 subunit alpha-like	.	.	.	.
XP_002186917.2	49.4935	64.9597	83.9372	71.6835	86.7783	86.0881	89.6685	84.799	62.8127	45.287	91.9264	79.3713	73.9391	73.8234	75.4006	0.979083	-0.0304971	0.846786	0.998773	GeneID:100220404	MTMR9	myotubularin-related protein 9	ENSTGUG00000013306.1	protein_coding	myotubularin related protein 9 [Source:HGNC Symbol;Acc:HGNC:14596]	ENSTGUT00000013859.1
XP_002186918.1	74.8158	125.859	74.8136	73.7316	76.2242	92.0943	74.1137	97.99	100.074	61.6406	101.119	80.2733	57.4115	86.2565	81.8032	1.05444	0.0764752	0.679164	0.998773	GeneID:100225160	CBR4	carbonyl reductase family member 4	ENSTGUG00000006085.1	protein_coding	carbonyl reductase 4 [Source:HGNC Symbol;Acc:HGNC:25891]	ENSTGUT00000006321.1
XP_002186922.2	71.3628	46.2838	57.4787	47.1063	64.4974	86.0881	57.644	57.4749	41.5202	76.7362	45.9632	66.7441	46.9731	62.1362	56.1508	1.10659	0.146127	0.478939	0.998773	GeneID:100227044	RNLS	renalase	ENSTGUG00000004969.1	protein_coding	renalase, FAD dependent amine oxidase [Source:HGNC Symbol;Acc:HGNC:25641]	ENSTGUT00000005165.1
XP_002186924.2	153.085	190.007	260.023	154.632	186.456	214.219	167.442	147.927	199.084	184.922	175.579	188.507	177.454	193.07	177.274	1.08911	0.123148	0.374143	0.998773	GeneID:100230545	ACVR1	activin receptor type-1	ENSTGUG00000012182.1	protein_coding	activin A receptor type 1 [Source:HGNC Symbol;Acc:HGNC:171]	ENSTGUT00000012693.1
XP_002186925.1	2.30202	1.62399	1.82472	9.21645	5.8634	11.0113	0.914984	1.88442	3.19386	0	5.51558	2.70584	5.21923	5.30698	2.77627	1.91155	0.93474	0.199674	0.998773	GeneID:100225154	LPAR3	lysophosphatidic acid receptor 3	ENSTGUG00000006518.1	protein_coding	lysophosphatidic acid receptor 3 [Source:HGNC Symbol;Acc:HGNC:14298]	ENSTGUT00000006763.1
XP_002186926.2	471.915	724.3	707.08	676.897	1065.97	800.82	741.137	570.038	804.854	389.971	877.897	818.066	881.18	741.163	726.163	1.02066	0.029497	0.885758	0.998773	GeneID:100231828	DDAH1	N(G),N(G)-dimethylarginine dimethylaminohydrolase 1	ENSTGUG00000006443.1	protein_coding	dimethylarginine dimethylaminohydrolase 1 [Source:HGNC Symbol;Acc:HGNC:2715]	ENSTGUT00000006688.1
XP_002186932.1	65.6077	106.371	98.535	90.1164	102.023	88.0902	99.7333	68.7814	87.2989	54.0927	93.7649	100.116	93.9462	91.7906	85.3905	1.07495	0.104271	0.562577	0.998773	GeneID:100231042	ZC3H12C	probable ribonuclease ZC3H12C	ENSTGUG00000011244.1	protein_coding	zinc finger CCCH-type containing 12C [Source:HGNC Symbol;Acc:HGNC:29362]	ENSTGUT00000011717.1
XP_002186938.1	375.23	168.895	135.942	249.868	193.492	304.311	174.762	203.518	282.125	256.626	184.772	150.625	177.454	237.956	204.269	1.16492	0.220229	0.325157	0.998773	GeneID:100223471	ZMAT5	zinc finger matrin-type protein 5	ENSTGUG00000010490.1	protein_coding	zinc finger matrin-type 5 [Source:HGNC Symbol;Acc:HGNC:28046]	ENSTGUT00000010933.1
XP_002186939.2	4.60405	17.8639	9.12361	20.481	16.4175	8.0082	11.8948	12.2487	6.38773	23.9014	18.3853	3.60779	12.1782	12.7497	12.6577	1.00727	0.0104484	0.948417	0.998773	GeneID:100227277	HORMAD2	HORMA domain-containing protein 2	ENSTGUG00000010532.1	protein_coding	HORMA domain containing 2 [Source:HGNC Symbol;Acc:HGNC:28383]	ENSTGUT00000010976.1
XP_002186945.1	346.455	650.409	523.695	511.001	542.951	485.497	608.465	526.696	508.889	434	577.298	588.971	603.691	510.001	549.716	0.927755	-0.108185	0.432547	0.998773	GeneID:100232030	RPRD1A	regulation of nuclear pre-mRNA domain-containing protein 1A	ENSTGUG00000008017.1	protein_coding	regulation of nuclear pre-mRNA domain containing 1A [Source:HGNC Symbol;Acc:HGNC:25560]	ENSTGUT00000008360.1
XP_002186948.2	73.6648	81.1996	83.0249	74.7557	65.6701	50.0512	82.3486	62.1859	86.2343	51.5768	79.0567	73.0577	73.9391	71.3944	72.6284	0.983008	-0.0247245	0.883017	0.998773	GeneID:100224508	PTPN1	tyrosine-protein phosphatase non-receptor type 1	.	.	.	.
XP_002186951.2	12.6611	22.7359	18.2472	14.3367	19.9356	21.0215	14.6397	13.191	17.0339	16.3536	11.9504	22.5487	14.7878	18.1563	15.7865	1.15012	0.201786	0.459193	0.998773	GeneID:100217507	XKR6	XK-related protein 6	ENSTGUG00000013311.1	protein_coding	XK related 6 [Source:HGNC Symbol;Acc:HGNC:27806]	ENSTGUT00000013861.1
XP_002186952.1	5.75506	7.30796	11.8607	8.1924	11.7268	5.00512	12.8098	8.4799	3.19386	7.54783	3.67705	12.6273	12.1782	8.30801	8.64484	0.961036	-0.057337	0.871382	0.998773	GeneID:100224547	MAB21L2	protein mab-21-like 2	ENSTGUG00000002558.1	protein_coding	mab-21 like 2 [Source:HGNC Symbol;Acc:HGNC:6758]	ENSTGUT00000002653.1
XP_002186953.3	101.289	148.595	134.117	99.3329	78.5696	115.118	116.203	137.563	137.336	110.701	135.132	108.234	154.837	112.837	128.572	0.877615	-0.18834	0.264283	0.998773	GeneID:100222317	PRRG3	transmembrane gamma-carboxyglutamic acid protein 3	ENSTGUG00000006439.1	protein_coding	proline rich and Gla domain 3 [Source:HGNC Symbol;Acc:HGNC:30798]	ENSTGUT00000006676.1
XP_002186954.3	595.073	904.564	749.961	761.893	912.345	909.931	909.494	777.324	918.768	612.632	1008.43	800.929	929.023	805.628	850.943	0.946747	-0.0789493	0.562098	0.998773	GeneID:100224148	PTEN	phosphatidylinositol 3,4,5-trisphosphate 3-phosphatase and dual-specificity protein phosphatase PTEN	ENSTGUG00000004977.1	protein_coding	phosphatase and tensin homolog [Source:HGNC Symbol;Acc:HGNC:9588]	ENSTGUT00000005193.1
XP_002186959.3	262.431	240.351	264.585	181.257	234.536	197.202	276.325	256.281	278.931	230.209	314.388	256.153	248.783	230.06	265.867	0.86532	-0.208695	0.089512	0.998773	GeneID:100220730	BRPF1	peregrin	ENSTGUG00000008601.1	protein_coding	bromodomain and PHD finger containing 1 [Source:HGNC Symbol;Acc:HGNC:14255]	ENSTGUT00000008983.1
XP_002186960.3	9.2081	15.4279	30.1079	8.1924	28.1443	13.0133	26.5345	11.3065	12.7755	26.4174	14.7082	33.372	8.69872	17.349	19.1161	0.907558	-0.139938	0.736867	0.998773	GeneID:100223179	SLC5A11	sodium/myo-inositol cotransporter 2	ENSTGUG00000006287.1	protein_coding	solute carrier family 5 member 11 [Source:HGNC Symbol;Acc:HGNC:23091]	ENSTGUT00000006535.1
XP_002186963.2	2.30202	4.05998	0.912361	2.0481	2.34536	2.00205	6.40489	4.71106	3.19386	0	4.59632	4.50973	8.69872	2.27831	4.5878	0.496603	-1.00984	0.12312	0.998773	GeneID:100230960	ACVR2B	activin receptor type-2B isoform X1	ENSTGUG00000000545.1	protein_coding	activin A receptor type 2B [Source:HGNC Symbol;Acc:HGNC:174]	ENSTGUT00000000570.1
XP_002186965.2	0	0.811996	4.56181	1.02405	3.51804	3.00307	0	0	0	0	4.59632	0	2.60962	2.15316	1.02942	2.09163	1.06463	0.399235	0.998773	GeneID:100220963	FAM83C	protein FAM83C	.	.	.	.
XP_002186972.2	1.15101	2.43599	4.56181	3.07215	1.17268	0	1.82997	4.71106	10.6462	3.77391	1.83853	1.80389	5.21923	2.06561	4.2604	0.484838	-1.04442	0.174137	0.998773	GeneID:100231700	SLCO4C1	solute carrier organic anion transporter family member 4C1	.	.	.	.
XP_002186975.2	597.375	337.79	262.76	325.648	331.868	436.447	367.824	296.797	397.104	478.029	396.203	303.956	304.455	381.981	363.481	1.0509	0.0716227	0.696364	0.998773	GeneID:100217862	OGG1	N-glycosylase/DNA lyase	ENSTGUG00000008637.1	protein_coding	8-oxoguanine DNA glycosylase [Source:HGNC Symbol;Acc:HGNC:8125]	ENSTGUT00000008997.1
XP_002186976.2	363.72	192.443	263.672	271.373	274.407	221.226	304.69	377.827	373.682	347.2	292.326	288.623	287.058	264.474	324.486	0.815053	-0.295034	0.0440132	0.998773	GeneID:100218500	TRNT1	CCA tRNA nucleotidyltransferase 1, mitochondrial	ENSTGUG00000010192.1	protein_coding	tRNA nucleotidyl transferase 1 [Source:HGNC Symbol;Acc:HGNC:17341]	ENSTGUT00000010627.1
XP_002186977.1	73.6648	131.543	115.87	131.078	93.8144	125.128	119.863	105.528	127.755	45.287	161.79	91.0966	117.433	111.85	109.822	1.01847	0.0263998	0.911993	0.998773	GeneID:100221011	SMAD5	mothers against decapentaplegic homolog 5	ENSTGUG00000001214.1	protein_coding	SMAD family member 5 [Source:HGNC Symbol;Acc:HGNC:6771]	ENSTGUT00000001264.1
XP_002186979.2	3.45304	1.62399	0	0	4.69072	4.0041	0	1.88442	0	11.3217	0	2.70584	1.73974	2.29531	2.52168	0.91023	-0.135696	0.919708	0.998773	GeneID:100221458	LIF	leukemia inhibitory factor	ENSTGUG00000010537.1	protein_coding	LIF, interleukin 6 family cytokine [Source:HGNC Symbol;Acc:HGNC:6596]	ENSTGUT00000010979.1
XP_002186981.1	74.8158	93.3795	80.2878	95.2367	103.196	145.149	94.2434	115.892	133.078	66.6725	103.877	89.2927	105.254	98.6774	101.187	0.975197	-0.036234	0.838368	0.998773	GeneID:100220336	TMEM170B	transmembrane protein 170B	ENSTGUG00000005801.1	protein_coding	transmembrane protein 170B [Source:HGNC Symbol;Acc:HGNC:34244]	ENSTGUT00000006020.1
XP_002186983.1	131.215	115.303	120.432	102.405	140.722	100.102	135.418	133.794	132.013	133.345	83.653	134.39	116.563	118.363	124.168	0.953251	-0.0690713	0.638565	0.998773	GeneID:100218116	EIF6	eukaryotic translation initiation factor 6	.	.	.	.
XP_002186986.1	725.138	665.025	669.673	695.33	694.227	676.693	705.453	695.352	668.582	647.855	691.286	681.872	687.199	687.681	682.514	1.00757	0.0108801	0.891233	0.998773	GeneID:100231620	BRE	BRCA1-A complex subunit BRE	.	.	.	.
XP_002186987.2	1.15101	0	0	0	0	0	0	0	4.25849	0	0	0	0	0.191835	0.608355	0.315335	-1.66504	0.647305	0.998773	GeneID:100227161	PRSS55	serine protease 55	.	.	.	.
XP_002186988.1	39.1344	51.1558	103.097	77.8278	55.116	61.0625	54.8991	46.1684	60.6834	77.9942	56.9944	49.6071	62.6308	64.5655	58.4253	1.1051	0.144171	0.488446	0.998773	GeneID:100222250	SH3RF1	E3 ubiquitin-protein ligase SH3RF1	ENSTGUG00000006100.1	protein_coding	SH3 domain containing ring finger 1 [Source:HGNC Symbol;Acc:HGNC:17650]	ENSTGUT00000006346.1
XP_002186992.1	225.598	183.511	270.971	182.281	195.838	182.186	202.212	258.166	207.601	230.209	184.772	241.722	211.379	206.731	219.437	0.942096	-0.0860533	0.522857	0.998773	GeneID:100218376	ATAD1	ATPase family AAA domain-containing protein 1	ENSTGUG00000005005.1	protein_coding	ATPase family, AAA domain containing 1 [Source:HGNC Symbol;Acc:HGNC:25903]	ENSTGUT00000005208.1
XP_002186993.1	11.5101	20.2999	24.6337	14.3367	0	15.0154	22.8746	16.9598	12.7755	21.3855	18.3853	19.8428	13.9179	14.2993	18.0202	0.793515	-0.33367	0.435468	0.998773	GeneID:751977	VIT2	LOW QUALITY PROTEIN: vitellogenin-2	.	.	.	.
XP_002186996.2	741.252	646.349	718.028	669.729	875.992	1054.08	913.154	558.731	1190.25	806.359	1089.33	931.711	638.486	784.238	875.431	0.895831	-0.158702	0.375343	0.998773	GeneID:100228004	UACA	uveal autoantigen with coiled-coil domains and ankyrin repeats	ENSTGUG00000009720.1	protein_coding	uveal autoantigen with coiled-coil domains and ankyrin repeats [Source:HGNC Symbol;Acc:HGNC:15947]	ENSTGUT00000010147.1
XP_002186997.1	2152.39	2994.64	2207.91	2718.85	2138.97	2155.21	2073.35	3553.08	2030.23	1860.54	2536.25	2579.57	3107.18	2394.66	2534.31	0.944895	-0.0817734	0.606549	0.998773	GeneID:100219626	VAT1L	synaptic vesicle membrane protein VAT-1 homolog-like	ENSTGUG00000009137.1	protein_coding	vesicle amine transport 1 like [Source:HGNC Symbol;Acc:HGNC:29315]	ENSTGUT00000009523.1
XP_002187011.2	254.374	132.355	128.643	161.8	125.477	142.145	139.078	219.535	232.087	304.429	121.343	191.213	157.447	157.466	195.019	0.807439	-0.308576	0.170766	0.998773	GeneID:100229026	RBM41	RNA-binding protein 41	.	.	.	.
XP_002187015.1	1137.2	1223.68	1320.19	1156.15	1091.76	941.964	928.709	1544.28	1011.39	1246.65	1098.52	1241.98	1206.51	1145.16	1182.58	0.968357	-0.046389	0.713937	0.998773	GeneID:100225515	OLFM3	noelin-3	ENSTGUG00000005012.1	protein_coding	olfactomedin 3 [Source:HGNC Symbol;Acc:HGNC:17990]	ENSTGUT00000005219.1
XP_002187025.2	1014.04	750.284	499.974	961.583	650.837	629.644	537.096	881.91	800.595	623.954	554.316	686.382	548.889	751.061	661.877	1.13474	0.182366	0.306383	0.998773	GeneID:100223911	MRPL39	39S ribosomal protein L39, mitochondrial	.	.	.	.
XP_002187033.2	29.9263	16.2399	15.5101	8.1924	18.7629	14.0143	19.2147	13.191	13.8401	25.1594	11.9504	20.7448	13.0481	17.1077	16.7355	1.02224	0.0317325	0.925013	0.998773	GeneID:100218126	LOC100218126	striatin-interacting protein 2	.	.	.	.
XP_002187036.3	1330.57	644.725	539.205	536.602	850.193	682.699	621.274	676.508	732.459	856.678	590.167	587.167	661.103	763.999	675.051	1.13176	0.178574	0.359218	0.998773	GeneID:100225349	INO80C	INO80 complex subunit C	.	.	.	.
XP_002187037.1	3324.12	2395.39	2711.54	2868.36	3288.19	2885.95	3145.72	2675.88	3331.2	3050.58	3399.44	3673.63	3171.55	2912.26	3206.86	0.908136	-0.13902	0.17597	0.998773	GeneID:100219438	LOC100219438	lymphocyte antigen 6E	.	.	.	.
XP_002187043.1	101.289	88.5076	100.36	95.2367	112.577	75.0768	79.6036	104.585	135.207	89.3159	109.392	106.43	101.775	95.5079	103.758	0.920483	-0.119537	0.426776	0.998773	GeneID:100221498	TRMT11	tRNA (guanine(10)-N2)-methyltransferase homolog	ENSTGUG00000011774.1	protein_coding	tRNA methyltransferase 11 homolog [Source:HGNC Symbol;Acc:HGNC:21080]	ENSTGUT00000012270.1
XP_002187045.1	3.45304	0.811996	0	3.07215	1.17268	2.00205	0	0	4.25849	3.77391	1.83853	4.50973	1.73974	1.75199	2.30291	0.760769	-0.39447	0.661256	0.998773	GeneID:100223954	MYOZ2	myozenin-2	ENSTGUG00000001887.1	protein_coding	myozenin 2 [Source:HGNC Symbol;Acc:HGNC:1330]	ENSTGUT00000001963.1
XP_002187047.1	56.3996	60.8997	46.5304	55.2987	30.4897	55.0563	55.814	65.9548	48.9726	72.9623	46.8825	39.6857	66.9801	50.7791	56.7503	0.894781	-0.160393	0.464127	0.998773	GeneID:100226177	PIH1D3	protein PIH1D3	ENSTGUG00000006477.1	protein_coding	PIH1 domain containing 3 [Source:HGNC Symbol;Acc:HGNC:28570]	ENSTGUT00000006715.1
XP_002187049.1	420.119	559.465	507.273	509.977	446.791	419.429	401.678	640.704	372.617	392.487	490.887	490.659	608.04	477.176	485.296	0.983267	-0.0243443	0.867856	0.998773	GeneID:100219837	LOC100219837	glycerol-3-phosphate dehydrogenase 1-like protein	.	.	.	.
XP_002187053.3	4.60405	0.811996	1.82472	0	1.17268	0	3.65994	0	1.06462	5.03188	1.83853	2.70584	1.73974	1.40224	2.29151	0.611929	-0.708563	0.446259	0.998773	GeneID:100217990	PTGER3	prostaglandin E2 receptor EP3 subtype	ENSTGUG00000010350.1	protein_coding	prostaglandin E receptor 3 [Source:HGNC Symbol;Acc:HGNC:9595]	ENSTGUT00000010784.1
XP_002187063.1	55.2486	56.0277	79.3754	53.2506	64.4974	59.0604	64.0489	85.7412	47.908	46.5449	67.1063	75.7635	108.734	61.2434	70.8353	0.864589	-0.209914	0.307154	0.998773	GeneID:100228235	SF3A1	splicing factor 3A subunit 1	ENSTGUG00000010547.1	protein_coding	splicing factor 3a subunit 1 [Source:HGNC Symbol;Acc:HGNC:10765]	ENSTGUT00000010998.1
XP_002187064.3	389.042	330.482	316.589	299.023	313.106	272.279	279.985	317.525	273.608	315.751	303.357	349.053	308.804	320.087	306.869	1.04307	0.0608397	0.579576	0.998773	GeneID:100229366	LOC100229366	protein SCO1 homolog, mitochondrial	.	.	.	.
XP_002187069.3	31.0773	40.5998	58.3911	36.8658	36.3531	29.0297	35.6844	33.9196	28.7448	106.928	49.6402	47.8032	29.5756	38.7195	47.4708	0.815649	-0.29398	0.362739	0.998773	GeneID:100223672	TRIB1	tribbles homolog 1	.	.	.	.
XP_002187073.1	128.913	86.0716	36.4944	48.1304	68.0154	57.0584	66.7939	83.8568	76.6527	104.412	65.2677	129.88	71.3295	70.7806	85.4561	0.828269	-0.271829	0.302554	0.998773	GeneID:100227887	LOC100227887	uncharacterized protein LOC100227887	.	.	.	.
XP_002187077.1	404.005	446.598	398.702	418.837	392.848	374.383	446.512	372.173	435.43	472.997	341.047	403.17	406.23	405.895	411.08	0.987388	-0.0183113	0.87611	0.998773	GeneID:100230442	ZRANB2	zinc finger Ran-binding domain-containing protein 2	ENSTGUG00000010351.1	protein_coding	zinc finger RANBP2-type containing 2 [Source:HGNC Symbol;Acc:HGNC:13058]	ENSTGUT00000010797.1
XP_002187078.1	125.46	136.415	311.115	140.295	144.24	110.113	153.717	213.882	159.693	192.47	139.728	155.135	263.571	161.273	182.599	0.883206	-0.179178	0.447441	0.998773	GeneID:100226980	ZIC1	zinc finger protein ZIC 1	.	.	.	.
XP_002187080.1	6.90607	2.43599	12.7731	7.16835	5.8634	3.00307	4.57492	5.65327	6.38773	2.51594	4.59632	6.31363	6.0891	6.35832	5.16156	1.23186	0.30084	0.572819	0.998773	GeneID:100222344	LOC100222344	histone-lysine N-methyltransferase SETMAR-like	.	.	.	.
XP_002187087.1	39.1344	63.3357	46.5304	27.6494	37.5258	54.0553	38.4293	70.6658	51.1018	35.2232	53.3173	62.2343	48.7128	44.7052	51.3835	0.870029	-0.200864	0.392785	0.998773	GeneID:100229701	CDH7	cadherin-7	ENSTGUG00000009395.1	protein_coding	cadherin 7 [Source:HGNC Symbol;Acc:HGNC:1766]	ENSTGUT00000009827.1
XP_002187089.2	0	0	0	2.0481	0	0	0	0	7.45235	0	0	0	0	0.34135	1.06462	0.320631	-1.64102	0.519483	0.998773	GeneID:100224992	LOC100224992	ammonium transporter Rh type B-like	.	.	.	.
XP_002187096.1	13577.3	8824.77	7403.81	10053.1	10140.2	10663.9	8311.72	8128.46	8969.43	13438.9	8455.39	9107.86	8630.87	10110.5	9291.8	1.08811	0.121826	0.421353	0.998773	GeneID:100217555	EEF1B2	elongation factor 1-beta	ENSTGUG00000009931.1	protein_coding	eukaryotic translation elongation factor 1 beta 2 [Source:HGNC Symbol;Acc:HGNC:3208]	ENSTGUT00000010374.1
XP_002187101.1	199.125	345.91	333.924	373.778	297.861	304.311	334.884	329.774	348.131	262.916	357.594	321.093	336.64	309.152	327.29	0.944579	-0.0822562	0.556798	0.998773	GeneID:100230245	LOC100230245	guanine nucleotide-binding protein G(q) subunit alpha	.	.	.	.
XP_002187110.3	49.4935	44.6598	52.9169	33.7937	19.9356	40.041	31.1095	19.7864	22.357	42.771	20.2238	29.7642	26.966	40.1401	27.5683	1.45602	0.542033	0.0322063	0.998773	GeneID:100222461	IQCD	IQ domain-containing protein D	ENSTGUG00000010561.1	protein_coding	IQ motif containing D [Source:HGNC Symbol;Acc:HGNC:25168]	ENSTGUT00000011003.1
XP_002187113.3	14.9632	33.2918	27.3708	15.3608	21.1082	16.0164	21.9596	7.53769	10.6462	8.8058	26.6586	15.3331	23.4865	21.3519	16.3468	1.30618	0.385354	0.278315	0.998773	GeneID:100232089	TMEM245	transmembrane protein 245	.	.	.	.
XP_002187114.2	9.2081	3.24798	0.912361	4.0962	4.69072	6.00615	4.57492	2.82663	2.12924	1.25797	1.83853	3.60779	3.47949	4.69358	2.81637	1.66654	0.736855	0.267662	0.998773	GeneID:100218520	TOP1MT	DNA topoisomerase I, mitochondrial	ENSTGUG00000012734.1	protein_coding	DNA topoisomerase I mitochondrial [Source:HGNC Symbol;Acc:HGNC:29787]	ENSTGUT00000013261.1
XP_002187115.2	741.252	639.853	761.821	589.853	639.111	595.61	652.384	704.774	632.385	859.194	649.919	701.715	692.418	661.25	698.97	0.946035	-0.0800347	0.449795	0.998773	GeneID:100219096	CHMP4B	charged multivesicular body protein 4b	ENSTGUG00000003739.1	protein_coding	charged multivesicular body protein 4B [Source:HGNC Symbol;Acc:HGNC:16171]	ENSTGUT00000003890.1
XP_002187118.1	134.668	315.866	333.012	329.744	256.817	165.169	318.415	271.357	167.146	364.812	241.766	270.584	231.386	255.879	266.495	0.960166	-0.0586439	0.801189	0.998773	GeneID:100227214	FAM167A	protein FAM167A	ENSTGUG00000013303.1	protein_coding	family with sequence similarity 167 member A [Source:HGNC Symbol;Acc:HGNC:15549]	ENSTGUT00000013853.1
XP_002187120.1	3.45304	0	2.73708	0	0	0	0	0.942211	0	0	0	0	0.869872	1.03169	0.258869	3.98536	1.99471	0.368398	0.998773	GeneID:100231108	CD8B	T-cell surface glycoprotein CD8 beta chain	.	.	.	.
XP_002187121.1	19.5672	25.9839	15.5101	29.6975	21.1082	27.0277	18.2997	20.7286	10.6462	7.54783	33.0935	31.5681	26.0962	23.1491	21.14	1.09504	0.130979	0.723113	0.998773	GeneID:100228727	ORAOV1	oral cancer-overexpressed protein 1 isoform X2	ENSTGUG00000005371.1	protein_coding	oral cancer overexpressed 1 [Source:HGNC Symbol;Acc:HGNC:17589]	ENSTGUT00000005577.1
XP_002187122.1	0	0	0.912361	0	0	0	0.914984	1.88442	1.06462	2.51594	0	0.901947	0	0.15206	1.04027	0.146173	-2.77425	0.20281	0.998773	GeneID:100219353	LOC100219353	putative neutral ceramidase C	.	.	.	.
XP_002187128.2	103.591	97.4395	155.101	122.886	136.031	127.13	122.608	93.2789	137.336	100.638	153.517	119.959	89.5968	123.697	116.705	1.05991	0.0839411	0.622463	0.998773	GeneID:100224177	BACE2	beta-secretase 2	ENSTGUG00000005268.1	protein_coding	beta-site APP-cleaving enzyme 2 [Source:HGNC Symbol;Acc:HGNC:934]	ENSTGUT00000005525.1
XP_002187129.3	531.768	483.95	433.371	662.561	524.188	744.762	525.201	634.108	641.967	522.058	516.626	602.501	583.684	563.433	575.163	0.979605	-0.0297274	0.819573	0.998773	GeneID:100227766	JAM2	junctional adhesion molecule B	.	.	.	.
XP_002187130.2	104.742	111.243	124.993	102.405	132.513	134.137	96.0733	97.0478	66.0065	125.797	86.4108	86.5869	107.864	118.339	95.1124	1.2442	0.315221	0.0421334	0.998773	GeneID:100230712	MKRN2	probable E3 ubiquitin-protein ligase makorin-2	ENSTGUG00000004017.1	protein_coding	makorin ring finger protein 2 [Source:HGNC Symbol;Acc:HGNC:7113]	ENSTGUT00000004199.1
XP_002187134.1	303.867	151.031	138.679	169.992	216.946	239.245	134.503	195.98	160.758	101.896	165.467	196.624	118.303	203.293	153.362	1.32558	0.406627	0.0530297	0.998773	GeneID:100226194	WDR86	WD repeat-containing protein 86	ENSTGUG00000000583.1	protein_coding	WD repeat domain 86 [Source:HGNC Symbol;Acc:HGNC:28020]	ENSTGUT00000000602.1
XP_002187135.1	98.987	289.071	200.719	297.999	250.953	216.221	224.171	166.771	170.339	135.861	215.108	195.722	275.749	225.658	197.675	1.14156	0.191013	0.390415	0.998773	GeneID:100230330	FAM84B	protein FAM84B	ENSTGUG00000012512.1	protein_coding	family with sequence similarity 84 member B [Source:HGNC Symbol;Acc:HGNC:24166]	ENSTGUT00000013024.1
XP_002187137.2	271.639	277.703	232.652	350.225	265.026	320.328	234.236	343.907	284.254	259.142	285.891	354.465	285.318	286.262	292.459	0.978811	-0.030898	0.809618	0.998773	GeneID:100223962	MMP24	matrix metalloproteinase-24	ENSTGUG00000003646.1	protein_coding	matrix metallopeptidase 24 [Source:HGNC Symbol;Acc:HGNC:7172]	ENSTGUT00000003809.1
XP_002187143.1	77.1178	74.7036	95.7979	107.525	58.634	75.0768	65.8789	87.6256	109.656	70.4464	94.6842	68.548	93.9462	81.4759	84.3979	0.965379	-0.0508332	0.789406	0.998773	GeneID:100221592	CMTR1	cap-specific mRNA (nucleoside-2'-O-)-methyltransferase 1	ENSTGUG00000007924.1	protein_coding	cap methyltransferase 1 [Source:HGNC Symbol;Acc:HGNC:21077]	ENSTGUT00000008266.1
XP_002187146.1	168.048	233.043	222.616	231.435	218.118	302.309	248.876	180.905	317.257	153.472	331.854	248.035	260.092	229.262	248.642	0.922057	-0.117073	0.524111	0.998773	GeneID:100226445	LRBA	lipopolysaccharide-responsive and beige-like anchor protein	ENSTGUG00000002514.1	protein_coding	LPS responsive beige-like anchor protein [Source:HGNC Symbol;Acc:HGNC:1742]	ENSTGUT00000002652.1
XP_002187149.2	0	0	0	0	0	0	0	0	0	0	0	1.80389	1.73974	0	0.506234	0.663908	-0.590946	0.60933	0.998773	GeneID:100231854	A1CF	APOBEC1 complementation factor	ENSTGUG00000005090.1	protein_coding	APOBEC1 complementation factor [Source:HGNC Symbol;Acc:HGNC:24086]	ENSTGUT00000005315.1
XP_002187151.1	1.15101	0	1.82472	1.02405	2.34536	1.00102	0.914984	3.76885	0	7.54783	3.67705	1.80389	0.869872	1.22436	2.65464	0.461216	-1.11649	0.234481	0.998773	GeneID:100217840	VEPH1	ventricular zone-expressed PH domain-containing protein homolog 1 isoform X1	ENSTGUG00000011225.1	protein_coding	ventricular zone expressed PH domain containing 1 [Source:HGNC Symbol;Acc:HGNC:25735]	ENSTGUT00000011697.1
XP_002187161.1	59.8526	44.6598	75.726	28.6734	30.4897	33.0338	40.2593	44.2839	27.6802	49.0609	26.6586	42.3915	33.0551	45.4059	37.6271	1.20673	0.271108	0.293185	0.998773	GeneID:100232691	LOC100232691	28S ribosomal protein S2, mitochondrial-like	.	.	.	.
XP_002187169.2	634.208	528.609	425.16	680.993	650.837	841.862	458.407	609.611	659.001	550.991	528.577	612.422	552.369	626.945	567.34	1.10506	0.144126	0.329672	0.998773	GeneID:100218399	MCOLN3	mucolipin-3	.	.	.	.
XP_002187170.1	460.405	326.422	388.666	419.861	338.904	411.421	446.512	412.689	426.913	427.71	527.657	428.425	467.121	390.947	448.147	0.872363	-0.197	0.0676431	0.998773	GeneID:100218973	FPGT	fucose-1-phosphate guanylyltransferase	.	.	.	.
XP_002187171.3	9.2081	11.3679	10.9483	11.2646	3.51804	7.00717	11.8948	20.7286	13.8401	7.54783	10.1119	5.41168	4.34936	8.88569	10.5549	0.841855	-0.248357	0.591556	0.998773	GeneID:100220753	SHOX2	short stature homeobox protein 2	.	.	.	.
XP_002187178.1	24.1713	40.5998	32.845	49.1544	60.9794	68.0697	41.1743	44.2839	59.6188	2.51594	61.5907	59.5285	60.891	45.9699	47.0862	0.976293	-0.0346132	0.9157	0.998773	GeneID:100226059	ZBTB21	zinc finger and BTB domain-containing protein 21 isoform X1	ENSTGUG00000005526.1	protein_coding	zinc finger and BTB domain containing 21 [Source:HGNC Symbol;Acc:HGNC:13083]	ENSTGUT00000005735.1
XP_002187179.2	10.3591	21.9239	40.1439	51.2025	23.4536	117.12	121.693	44.2839	55.3603	49.0609	133.293	14.4312	32.1853	44.0338	64.3297	0.684502	-0.546872	0.359824	0.998773	GeneID:100218402	LOC100218402	interferon-induced GTP-binding protein Mx-like	.	.	.	.
XP_002187183.3	369.475	617.117	541.942	541.723	707.126	534.547	676.173	448.493	625.997	494.383	665.547	547.482	666.322	551.988	589.199	0.936845	-0.0941184	0.531637	0.998773	GeneID:100226815	KLHL3	kelch-like protein 3	ENSTGUG00000001194.1	protein_coding	kelch like family member 3 [Source:HGNC Symbol;Acc:HGNC:6354]	ENSTGUT00000001251.1
XP_002187185.2	539.825	719.429	868.568	695.33	636.765	528.541	559.055	611.495	685.616	723.333	669.224	476.228	720.254	664.743	635.029	1.04679	0.065973	0.633137	0.998773	GeneID:100228025	RAB26	ras-related protein Rab-26	ENSTGUG00000006353.1	protein_coding	RAB26, member RAS oncogene family [Source:HGNC Symbol;Acc:HGNC:14259]	ENSTGUT00000006599.1
XP_002187190.2	4196.59	6716.02	6778.84	5335.3	6020.54	5270.39	6633.64	7656.41	5280.52	5591.68	6684.89	8144.58	5642.86	5719.61	6519.22	0.877346	-0.188782	0.17737	0.998773	GeneID:100227085	CLSTN1	calsyntenin-1	ENSTGUG00000003610.1	protein_coding	calsyntenin 1 [Source:HGNC Symbol;Acc:HGNC:17447]	ENSTGUT00000003792.1
XP_002187191.1	422.421	354.842	520.958	433.173	392.848	578.592	454.747	488.065	396.039	436.516	376.898	378.818	316.633	450.473	406.817	1.10731	0.14706	0.290255	0.998773	GeneID:100231217	AARS2	alanine--tRNA ligase, mitochondrial	ENSTGUG00000007880.1	protein_coding	alanyl-tRNA synthetase 2, mitochondrial [Source:HGNC Symbol;Acc:HGNC:21022]	ENSTGUT00000008234.1
XP_002187195.1	217.541	289.071	316.589	314.383	289.652	282.289	302.86	365.578	273.608	227.693	341.047	318.387	333.161	284.921	308.905	0.922358	-0.116601	0.368315	0.998773	GeneID:100227308	PDZD8	PDZ domain-containing protein 8	ENSTGUG00000011072.1	protein_coding	PDZ domain containing 8 [Source:HGNC Symbol;Acc:HGNC:26974]	ENSTGUT00000011538.1
XP_002187197.1	298.112	164.835	175.173	242.7	152.448	144.148	132.673	134.736	201.213	207.565	139.728	212.859	149.618	196.236	168.342	1.1657	0.221196	0.263745	0.998773	GeneID:100219384	LOC100219384	guanine nucleotide-binding protein G(I)/G(S)/G(O) subunit gamma-5	.	.	.	.
XP_002187198.2	10.3591	8.11996	1.82472	17.4089	16.4175	11.0113	5.48991	12.2487	24.4863	30.1913	7.35411	9.01947	5.21923	10.8569	13.4299	0.808415	-0.306832	0.55914	0.998773	GeneID:100230863	MCOLN2	mucolipin-2	.	.	.	.
XP_002187204.1	3.45304	1.62399	4.56181	3.07215	2.34536	6.00615	4.57492	2.82663	5.32311	12.5797	0	4.50973	0	3.51042	4.25916	0.824204	-0.278927	0.7485	0.998773	GeneID:100220861	LOC100220861	uncharacterized oxidoreductase C663.06c-like	.	.	.	.
XP_002187205.2	249.77	259.839	337.574	317.456	304.897	292.299	339.459	264.761	357.713	300.655	326.339	287.721	287.928	293.639	309.225	0.949596	-0.0746142	0.515242	0.998773	GeneID:100223330	EDEM1	ER degradation-enhancing alpha-mannosidase-like protein 1	ENSTGUG00000010316.1	protein_coding	ER degradation enhancing alpha-mannosidase like protein 1 [Source:HGNC Symbol;Acc:HGNC:18967]	ENSTGUT00000010785.1
XP_002187208.2	0	0.811996	0.912361	2.0481	0	0	4.57492	2.82663	0	0	1.83853	2.70584	3.47949	0.628743	2.20363	0.285321	-1.80934	0.116973	0.998773	GeneID:100227533	LOC100227533	myosin-13	.	.	.	.
XP_002187209.3	23.0202	34.1038	31.0203	39.938	34.0077	22.0225	22.8746	24.4975	46.8433	31.4493	32.1742	32.4701	40.0141	30.6854	32.9033	0.932594	-0.100679	0.691648	0.998773	GeneID:100231733	LOC100231733	uncharacterized protein LOC100231733	.	.	.	.
XP_002187213.1	1230.43	1533.86	1717.98	1368.13	1400.18	1249.28	1565.54	1305.9	1321.19	1517.11	1622.5	1311.43	1494.44	1416.64	1448.3	0.97814	-0.0318874	0.763894	0.998773	GeneID:100224555	ADNP	activity-dependent neuroprotector homeobox protein	ENSTGUG00000008662.1	protein_coding	activity dependent neuroprotector homeobox [Source:HGNC Symbol;Acc:HGNC:15766]	ENSTGUT00000009018.1
XP_002187217.1	1.15101	4.05998	11.8607	5.12025	5.8634	13.0133	5.48991	0.942211	3.19386	6.28985	15.6275	0.901947	4.34936	6.84478	5.25637	1.30219	0.380935	0.549122	0.998773	GeneID:100228360	TCTE1	T-complex-associated testis-expressed protein 1	ENSTGUG00000007947.1	protein_coding	t-complex-associated-testis-expressed 1 [Source:HGNC Symbol;Acc:HGNC:11693]	ENSTGUT00000008279.1
XP_002187218.2	29.9263	100.688	79.3754	71.6835	72.7062	61.0625	82.3486	71.6081	72.3942	85.542	97.442	117.253	60.0212	69.2402	83.8013	0.826243	-0.275362	0.248932	0.998773	GeneID:100231970	FZD3	frizzled-3	ENSTGUG00000013332.1	protein_coding	frizzled class receptor 3 [Source:HGNC Symbol;Acc:HGNC:4041]	ENSTGUT00000013881.1
XP_002187219.1	776.933	581.389	557.453	513.049	618.002	570.584	545.331	603.015	559.991	788.748	678.417	601.599	565.417	602.902	620.359	0.971859	-0.0411815	0.740475	0.998773	GeneID:100218406	C4H4orf27	UPF0609 protein C4orf27 homolog	.	.	.	.
XP_002187221.1	654.926	392.194	417.861	391.187	424.51	403.413	497.751	558.731	425.849	472.997	486.291	730.577	508.005	447.349	525.743	0.850888	-0.232958	0.131532	0.998773	GeneID:100221380	GLRA4	glycine receptor subunit alpha-4	ENSTGUG00000006554.1	protein_coding	glycine receptor alpha 4 [Source:HGNC Symbol;Acc:HGNC:31715]	ENSTGUT00000006805.1
XP_002187222.1	267.035	232.231	175.173	305.167	288.479	295.302	194.892	274.183	152.241	344.684	225.22	196.624	160.056	260.565	221.129	1.17834	0.236755	0.224185	0.998773	GeneID:100219750	DPH5	diphthine synthase	ENSTGUG00000005034.1	protein_coding	diphthamide biosynthesis 5 [Source:HGNC Symbol;Acc:HGNC:24270]	ENSTGUT00000005236.1
XP_002187227.1	10.3591	4.87198	4.56181	10.2405	3.51804	1.00102	0.914984	0	6.38773	6.28985	0.919264	8.11752	9.56859	5.75874	4.59971	1.25198	0.324212	0.647315	0.998773	GeneID:100224689	GPR143	G-protein coupled receptor 143	ENSTGUG00000008489.1	protein_coding	G protein-coupled receptor 143 [Source:HGNC Symbol;Acc:HGNC:20145]	ENSTGUT00000008839.1
XP_002187228.1	462.707	578.141	716.203	574.492	513.634	490.502	514.221	625.628	533.375	416.388	555.235	522.227	574.985	555.947	534.58	1.03997	0.0565401	0.651501	0.998773	GeneID:100228154	PPME1	protein phosphatase methylesterase 1	ENSTGUG00000013448.1	protein_coding	protein phosphatase methylesterase 1 [Source:HGNC Symbol;Acc:HGNC:30178]	ENSTGUT00000014006.1
XP_002187230.1	1937.15	1683.27	1557.4	1609.81	1542.07	1311.34	1502.4	2213.25	1411.69	1826.57	1422.1	1503.55	1474.43	1606.84	1622	0.990654	-0.0135467	0.917567	0.998773	GeneID:100227657	ATP6V0D1	V-type proton ATPase subunit d 1	ENSTGUG00000005881.1	protein_coding	ATPase H+ transporting V0 subunit d1 [Source:HGNC Symbol;Acc:HGNC:13724]	ENSTGUT00000006119.1
XP_002187243.2	225.598	803.876	614.931	772.134	779.832	838.859	992.758	747.174	1011.39	393.745	1131.61	829.791	873.351	672.538	854.26	0.787276	-0.345059	0.182934	0.998773	GeneID:100225489	TMEM151B	transmembrane protein 151B	.	.	.	.
XP_002187245.3	18.4162	46.2838	85.7619	63.4911	126.649	33.0338	43.9192	38.6307	62.8127	56.6087	53.3173	85.685	49.5827	62.2727	55.7937	1.11612	0.158497	0.639781	0.998773	GeneID:100229059	FBXO16	F-box only protein 16	ENSTGUG00000013334.1	protein_coding	F-box protein 16 [Source:HGNC Symbol;Acc:HGNC:13618]	ENSTGUT00000013883.1
XP_002187246.1	756.215	718.617	718.94	686.114	782.177	705.722	560.885	620.917	614.286	600.052	614.068	707.126	781.145	727.964	642.64	1.13277	0.179857	0.0614894	0.998773	GeneID:100230355	SH3BGRL	SH3 domain-binding glutamic acid-rich-like protein	ENSTGUG00000002550.1	protein_coding	SH3 domain binding glutamate rich protein like [Source:HGNC Symbol;Acc:HGNC:10823]	ENSTGUT00000002649.1
XP_002187247.1	0	0	8.21125	4.0962	0	0	0	0.942211	0	0	1.83853	0	4.34936	2.05124	1.01859	2.01381	1.00993	0.517114	0.998773	GeneID:100218536	CLDN2	claudin-2	ENSTGUG00000006446.1	protein_coding	claudin 2 [Source:HGNC Symbol;Acc:HGNC:2041]	ENSTGUT00000006679.1
XP_002187248.1	72.5138	42.2238	62.9529	41.9861	36.3531	59.0604	68.6238	87.6256	56.4249	59.1246	98.3612	89.2927	46.9731	52.515	72.3466	0.725881	-0.462195	0.0396617	0.998773	GeneID:100218534	GLA	alpha-galactosidase A	ENSTGUG00000006566.1	protein_coding	galactosidase alpha [Source:HGNC Symbol;Acc:HGNC:4296]	ENSTGUT00000006825.1
XP_002187249.1	477.67	310.994	295.605	329.744	331.868	295.302	235.151	346.734	303.417	323.299	275.779	298.544	280.969	340.197	294.842	1.15383	0.206431	0.136625	0.998773	GeneID:100223239	RPF1	ribosome production factor 1	ENSTGUG00000006591.1	protein_coding	ribosome production factor 1 homolog [Source:HGNC Symbol;Acc:HGNC:30350]	ENSTGUT00000006849.1
XP_002187251.1	0	4.87198	11.8607	6.1443	5.8634	11.0113	5.48991	0.942211	13.8401	1.25797	8.27337	0.901947	3.47949	6.62527	4.88357	1.35665	0.440045	0.516837	0.998773	GeneID:100228240	RBP1	retinol-binding protein 1	ENSTGUG00000005153.1	protein_coding	retinol binding protein 1 [Source:HGNC Symbol;Acc:HGNC:9919]	ENSTGUT00000005352.1
XP_002187261.1	989.87	1196.07	991.736	868.395	1002.64	946.969	1292.87	1097.68	835.728	954.8	1172.98	1144.57	1068.2	999.28	1080.98	0.924424	-0.113373	0.323833	0.998773	GeneID:100219373	SLC9A3R2	Na(+)/H(+) exchange regulatory cofactor NHE-RF2	ENSTGUG00000006561.1	protein_coding	SLC9A3 regulator 2 [Source:HGNC Symbol;Acc:HGNC:11076]	ENSTGUT00000006811.1
XP_002187263.1	218.692	324.798	330.275	188.425	199.356	221.226	271.75	360.867	209.73	427.71	283.133	325.603	279.229	247.129	308.289	0.801614	-0.31902	0.0877328	0.998773	GeneID:100220570	SLC7A4	cationic amino acid transporter 4	ENSTGUG00000010604.1	protein_coding	solute carrier family 7 member 4 [Source:HGNC Symbol;Acc:HGNC:11062]	ENSTGUT00000011048.1
XP_002187264.2	0	0	1.82472	0	1.17268	0	0	0	1.06462	0	0.919264	0	0	0.499567	0.283412	1.76269	0.817777	0.754864	0.998773	GeneID:100221714	GLP2R	glucagon-like peptide 2 receptor	ENSTGUG00000007506.1	protein_coding	glucagon like peptide 2 receptor [Source:HGNC Symbol;Acc:HGNC:4325]	ENSTGUT00000007827.1
XP_002187265.2	46.0405	70.6437	65.69	63.4911	44.5618	68.0697	74.1137	64.0704	56.4249	49.0609	62.5099	69.4499	62.6308	59.7495	62.6086	0.954332	-0.0674362	0.716696	0.998773	GeneID:100225976	ST8SIA1	alpha-N-acetylneuraminide alpha-2,8-sialyltransferase	ENSTGUG00000011761.1	protein_coding	ST8 alpha-N-acetyl-neuraminide alpha-2,8-sialyltransferase 1 [Source:HGNC Symbol;Acc:HGNC:10869]	ENSTGUT00000012255.1
XP_002187269.2	40.2854	47.9078	21.8967	55.2987	45.7345	50.0512	32.0244	47.1106	56.4249	32.7072	32.1742	40.5876	31.3154	43.5291	38.9063	1.11882	0.161973	0.498535	0.998773	GeneID:100228938	MAK	serine/threonine-protein kinase MAK	ENSTGUG00000005730.1	protein_coding	male germ cell associated kinase [Source:HGNC Symbol;Acc:HGNC:6816]	ENSTGUT00000005970.1
XP_002187270.2	265.884	352.406	219.879	229.387	277.925	235.241	319.33	300.565	278.931	232.725	357.594	279.604	262.701	263.454	290.207	0.907813	-0.139533	0.319626	0.998773	GeneID:100229493	LOC100229493	protein FAM134B	.	.	.	.
XP_002187271.2	400.552	305.311	311.115	344.081	361.185	470.482	303.775	408.92	385.393	339.652	432.054	317.485	468.861	365.454	379.449	0.96312	-0.0542133	0.69247	0.998773	GeneID:100225604	SQLE	squalene monooxygenase	ENSTGUG00000012490.1	protein_coding	squalene epoxidase [Source:HGNC Symbol;Acc:HGNC:11279]	ENSTGUT00000013009.1
XP_002187273.1	455.801	483.138	392.315	506.905	399.884	322.33	439.192	511.621	391.781	515.768	418.265	407.68	414.059	426.729	442.624	0.964089	-0.0527615	0.680544	0.998773	GeneID:100221036	AHCY	adenosylhomocysteinase	ENSTGUG00000003666.1	protein_coding	adenosylhomocysteinase [Source:HGNC Symbol;Acc:HGNC:343]	ENSTGUT00000003826.1
XP_002187275.2	2047.65	1295.95	1188.81	1045.56	1203.17	1257.29	1094.32	969.535	1061.43	1793.87	1068.18	1034.53	1016.01	1339.74	1148.27	1.16674	0.222489	0.205624	0.998773	GeneID:100221387	ATP5G1	ATP synthase F(0) complex subunit C1, mitochondrial	.	.	.	.
XP_002187277.2	70.2117	52.7797	69.3394	58.3709	51.5979	45.0461	72.2838	72.5503	62.8127	84.284	62.5099	60.4304	47.8429	57.891	66.102	0.875782	-0.191356	0.302386	0.998773	GeneID:100226831	SEC24D	protein transport protein Sec24D	ENSTGUG00000001870.1	protein_coding	SEC24 homolog D, COPII coat complex component [Source:HGNC Symbol;Acc:HGNC:10706]	ENSTGUT00000001954.1
XP_002187284.1	2.30202	2.43599	1.82472	0	2.34536	0	0	0.942211	0	0	0	1.80389	0	1.48468	0.392301	3.78455	1.92012	0.200695	0.998773	GeneID:100232594	LOC100232594	somatotropin-like	.	.	.	.
XP_002187286.2	1550.41	1632.11	1814.69	1553.48	1497.51	1339.37	1767.75	2390.39	1456.4	1669.33	1633.53	1868.83	1847.61	1564.6	1804.83	0.866892	-0.206076	0.0823727	0.998773	GeneID:751980	SYN2	synapsin-2	ENSTGUG00000004093.1	protein_coding	synapsin II [Source:HGNC Symbol;Acc:HGNC:11495]	ENSTGUT00000004267.1
XP_002187287.1	896.638	644.725	682.446	774.182	750.515	620.635	576.44	638.819	599.382	829.003	745.523	432.033	676.76	728.19	642.566	1.13325	0.180472	0.214781	0.998773	GeneID:100226585	KLHDC8B	kelch domain-containing protein 8B	ENSTGUG00000008764.1	protein_coding	kelch domain containing 8B [Source:HGNC Symbol;Acc:HGNC:28557]	ENSTGUT00000009127.1
XP_002187288.2	8265.42	5686.41	6580.86	5805.34	7629.46	5844.98	7541.3	5308.42	6827.42	9158.03	6938.6	7017.15	6296.13	6635.41	7012.43	0.946235	-0.0797297	0.554937	0.998773	GeneID:100229386	SLC6A8	sodium- and chloride-dependent creatine transporter 1	.	.	.	.
XP_002187290.2	374.079	350.782	321.151	300.047	317.796	359.368	322.989	350.503	324.709	304.429	287.73	359.877	314.024	337.204	323.466	1.04247	0.0600078	0.542872	0.998773	GeneID:100218296	INPP5E	72 kDa inositol polyphosphate 5-phosphatase	ENSTGUG00000006249.1	protein_coding	inositol polyphosphate-5-phosphatase E [Source:HGNC Symbol;Acc:HGNC:21474]	ENSTGUT00000006489.1
XP_002187291.2	6.90607	16.2399	10.9483	28.6734	16.4175	5.00512	4.57492	4.71106	18.0986	27.6754	7.35411	7.21558	8.69872	14.0317	11.1898	1.25398	0.326514	0.470657	0.998773	GeneID:100218869	LOC100218869	putative germ cell-specific gene 1-like protein 2	.	.	.	.
XP_002187297.2	56.3996	139.663	67.5147	64.5152	98.5051	95.0973	139.078	77.2613	93.6867	47.8029	113.989	103.724	93.0763	86.9492	95.5168	0.910303	-0.135581	0.582881	0.998773	GeneID:100230881	TMEM201	transmembrane protein 201	.	.	.	.
XP_002187304.1	28.7753	40.5998	57.4787	34.8177	48.0799	26.0266	44.8342	42.3995	58.5542	32.7072	59.7521	23.4506	66.1103	39.2963	46.8297	0.839132	-0.25303	0.344025	0.998773	GeneID:100229896	LOC100229896	cGMP-dependent protein kinase 1-like	.	.	.	.
XP_002187305.3	804.557	955.719	775.507	1063.99	925.244	1031.06	899.43	1144.79	1024.17	699.432	1070.94	1113.9	799.412	926.012	964.582	0.960014	-0.0588728	0.659232	0.998773	GeneID:100217550	ADAM23	disintegrin and metalloproteinase domain-containing protein 23	ENSTGUG00000009963.1	protein_coding	ADAM metallopeptidase domain 23 [Source:HGNC Symbol;Acc:HGNC:202]	ENSTGUT00000010412.1
XP_002187306.1	393.646	256.591	224.441	232.459	234.536	242.248	263.515	269.472	289.577	298.139	325.419	258.859	246.174	263.987	278.737	0.947084	-0.0784362	0.580449	0.998773	GeneID:100231880	DNASE2B	deoxyribonuclease-2-beta	ENSTGUG00000006605.1	protein_coding	deoxyribonuclease 2 beta [Source:HGNC Symbol;Acc:HGNC:28875]	ENSTGUT00000006860.1
XP_002187310.1	81.7219	99.0635	116.782	86.0202	112.577	121.124	113.458	162.06	96.8805	61.6406	116.746	172.272	101.775	102.882	117.833	0.873111	-0.195763	0.344184	0.998773	GeneID:100219383	C2CD2	C2 domain-containing protein 2	ENSTGUG00000005496.1	protein_coding	C2 calcium dependent domain containing 2 [Source:HGNC Symbol;Acc:HGNC:1266]	ENSTGUT00000005731.1
XP_002187311.2	61.0036	80.3876	71.1642	37.8899	89.1237	56.0574	56.729	41.4573	97.9452	100.638	27.5779	27.9604	72.1994	65.9377	60.6438	1.08729	0.120743	0.680601	0.998773	GeneID:100224754	LOC100224754	fibulin-7-like	.	.	.	.
XP_002187314.2	28.7753	12.9919	16.4225	4.0962	12.8995	18.0184	18.2997	4.71106	8.51697	6.28985	14.7082	7.21558	10.4385	15.534	10.0257	1.54942	0.631726	0.148367	0.998773	GeneID:100227200	LOC100227200	LIM and cysteine-rich domains protein 1-like	.	.	.	.
XP_002187316.1	351.059	385.698	416.949	395.283	266.198	251.257	338.544	472.048	302.352	539.67	320.823	338.23	394.922	344.407	386.656	0.890735	-0.166933	0.334285	0.998773	GeneID:100230742	PMPCA	mitochondrial-processing peptidase subunit alpha	ENSTGUG00000006265.1	protein_coding	peptidase, mitochondrial processing alpha subunit [Source:HGNC Symbol;Acc:HGNC:18667]	ENSTGUT00000006517.1
XP_002187319.2	124.309	135.603	137.767	168.968	148.93	121.124	125.353	113.065	113.914	93.0898	125.02	129.88	103.515	139.45	114.834	1.21436	0.280202	0.0381286	0.998773	GeneID:100232584	UBE2H	ubiquitin-conjugating enzyme E2 H	ENSTGUG00000001891.1	protein_coding	ubiquitin conjugating enzyme E2 H [Source:HGNC Symbol;Acc:HGNC:12484]	ENSTGUT00000001966.1
XP_002187321.1	9.2081	13.8039	6.38653	6.1443	16.4175	7.00717	11.8948	30.1508	6.38773	2.51594	14.7082	12.6273	13.0481	9.82792	13.0475	0.75324	-0.408819	0.351311	0.998773	GeneID:100221836	AVPR1A	vasopressin V1a receptor	ENSTGUG00000006366.1	protein_coding	arginine vasopressin receptor 1A [Source:HGNC Symbol;Acc:HGNC:895]	ENSTGUT00000006597.1
XP_002187322.2	48.3425	24.3599	24.6337	23.5532	31.6624	33.0338	46.6642	25.4397	40.4556	15.0957	41.3669	28.8623	32.1853	30.9309	32.8671	0.941091	-0.0875942	0.700055	0.998773	GeneID:100220222	ETV6	transcription factor ETV6	ENSTGUG00000011778.1	protein_coding	ETS variant 6 [Source:HGNC Symbol;Acc:HGNC:3495]	ENSTGUT00000012272.1
XP_002187324.1	250.921	160.775	136.854	183.305	140.722	157.161	166.527	244.975	142.659	241.53	198.561	248.035	173.974	171.623	202.323	0.848261	-0.23742	0.183239	0.998773	GeneID:100222726	KIAA0196	WASH complex subunit strumpellin	.	.	.	.
XP_002187325.1	124.309	161.587	174.261	157.704	134.858	142.145	147.312	96.1056	158.629	134.603	159.033	141.606	194.851	149.144	147.448	1.0115	0.0164969	0.909448	0.998773	GeneID:100228049	H6PD	GDH/6PGL endoplasmic bifunctional protein	ENSTGUG00000003746.1	protein_coding	hexose-6-phosphate dehydrogenase/glucose 1-dehydrogenase [Source:HGNC Symbol;Acc:HGNC:4795]	ENSTGUT00000003895.1
XP_002187330.3	109.346	79.5756	101.272	57.3468	90.2964	101.103	96.9883	82.9146	71.3296	101.896	98.3612	94.7044	102.645	89.8234	92.6912	0.96906	-0.0453415	0.774311	0.998773	GeneID:100223479	EIF2AK3	eukaryotic translation initiation factor 2-alpha kinase 3	ENSTGUG00000010877.1	protein_coding	eukaryotic translation initiation factor 2 alpha kinase 3 [Source:HGNC Symbol;Acc:HGNC:3255]	ENSTGUT00000011350.1
XP_002187331.2	0	0	0	0	0	0	0	0.942211	3.19386	0	0	2.70584	0	0	0.977417	0.50571	-0.983617	0.264088	0.998773	GeneID:100225279	LOC100225279	aryl-hydrocarbon-interacting protein-like 1	.	.	.	.
XP_002187341.1	569.751	547.285	536.468	645.152	825.567	524.537	641.404	439.07	666.453	841.583	486.291	617.834	551.499	608.127	606.305	1.00301	0.00432882	0.976278	0.998773	GeneID:100218161	CXCL14	C-X-C motif chemokine 14	.	.	.	.
XP_002187344.1	543.278	559.465	566.576	824.36	717.68	635.651	574.61	740.578	539.763	420.162	689.448	616.932	608.04	641.168	598.505	1.07128	0.0993406	0.497941	0.998773	GeneID:100218421	TBC1D22A	TBC1 domain family member 22A	ENSTGUG00000003790.1	protein_coding	TBC1 domain family member 22A [Source:HGNC Symbol;Acc:HGNC:1309]	ENSTGUT00000003968.1
XP_002187346.1	323.434	405.186	373.156	411.668	431.546	492.504	449.257	492.777	427.978	295.623	504.676	581.756	381.874	406.249	447.706	0.907402	-0.140186	0.349761	0.998773	GeneID:100229498	ANKH	progressive ankylosis protein homolog	ENSTGUG00000007404.1	protein_coding	ANKH inorganic pyrophosphate transport regulator [Source:HGNC Symbol;Acc:HGNC:15492]	ENSTGUT00000007718.1
XP_002187348.2	4.60405	13.8039	10.9483	10.2405	17.5902	7.00717	15.5547	12.2487	11.7108	1.25797	6.43485	8.11752	6.0891	10.699	8.77339	1.21949	0.286273	0.538391	0.998773	GeneID:100221503	MOCOS	molybdenum cofactor sulfurase	ENSTGUG00000008151.1	protein_coding	molybdenum cofactor sulfurase [Source:HGNC Symbol;Acc:HGNC:18234]	ENSTGUT00000008490.1
XP_002187356.1	351.059	423.05	417.861	325.648	399.884	389.399	398.018	355.214	355.584	267.948	431.135	384.229	375.785	384.483	366.845	1.04808	0.0677525	0.578205	0.998773	GeneID:100226356	KDM3A	lysine-specific demethylase 3A	.	.	.	.
XP_002187357.3	573.204	751.096	819.3	832.553	851.366	948.971	721.923	601.131	1039.07	829.003	880.655	680.068	836.817	796.082	798.381	0.99712	-0.00416056	0.980331	0.998773	GeneID:100222379	DRP2	dystrophin-related protein 2	ENSTGUG00000006639.1	protein_coding	dystrophin related protein 2 [Source:HGNC Symbol;Acc:HGNC:3032]	ENSTGUT00000006963.1
XP_002187363.1	227.9	222.487	232.652	219.147	218.118	185.19	199.467	295.854	202.278	252.852	238.089	246.232	173.974	217.582	229.821	0.946747	-0.0789484	0.562892	0.998773	GeneID:100231351	SLC33A1	acetyl-coenzyme A transporter 1	.	.	.	.
XP_002187376.1	12.6611	11.3679	12.7731	2.0481	8.20876	13.0133	18.2997	17.902	12.7755	23.9014	10.1119	21.6467	9.56859	10.0121	16.3151	0.613667	-0.704472	0.0698183	0.998773	GeneID:100221720	MYOCD	myocardin	ENSTGUG00000005789.1	protein_coding	myocardin [Source:HGNC Symbol;Acc:HGNC:16067]	ENSTGUT00000006043.1
XP_002187384.1	109.346	131.543	93.0608	113.67	107.887	135.138	148.227	110.239	144.788	57.8667	204.077	85.685	146.138	115.107	128.146	0.898253	-0.154806	0.493851	0.998773	GeneID:100221634	PARD6B	partitioning defective 6 homolog beta	ENSTGUG00000008670.1	protein_coding	par-6 family cell polarity regulator beta [Source:HGNC Symbol;Acc:HGNC:16245]	ENSTGUT00000009021.1
XP_002187385.1	17.2652	14.6159	20.9843	10.2405	8.20876	13.0133	14.6397	5.65327	17.0339	15.0957	7.35411	10.8234	7.82885	14.0547	11.2041	1.25442	0.327018	0.335161	0.998773	GeneID:100222258	GPR157	probable G-protein coupled receptor 157	ENSTGUG00000003771.1	protein_coding	G protein-coupled receptor 157 [Source:HGNC Symbol;Acc:HGNC:23687]	ENSTGUT00000003922.1
XP_002187386.2	70.2117	136.415	134.117	129.03	120.786	119.122	176.592	115.892	172.469	72.9623	177.418	159.645	127.001	118.28	143.14	0.826328	-0.275214	0.18843	0.998773	GeneID:100224097	MEF2D	myocyte-specific enhancer factor 2D	ENSTGUG00000003481.1	protein_coding	myocyte enhancer factor 2D [Source:HGNC Symbol;Acc:HGNC:6997]	ENSTGUT00000003635.1
XP_002187394.2	257.827	191.631	184.297	249.868	193.492	252.258	202.212	192.211	206.537	255.368	194.884	195.722	239.215	221.562	212.307	1.04359	0.0615606	0.636998	0.998773	GeneID:100228488	C9H3orf33	protein C3orf33 homolog	.	.	.	.
XP_002187396.1	138.121	159.151	148.715	138.247	125.477	128.131	107.968	121.545	145.853	115.733	132.374	110.038	144.399	139.64	125.416	1.11342	0.154998	0.22003	0.998773	GeneID:100217845	GTF2E1	general transcription factor IIE subunit 1	ENSTGUG00000013373.1	protein_coding	general transcription factor IIE subunit 1 [Source:HGNC Symbol;Acc:HGNC:4650]	ENSTGUT00000013925.1
XP_002187397.2	11.5101	15.4279	9.12361	9.21645	21.1082	16.0164	5.48991	8.4799	6.38773	8.8058	30.3357	9.92142	7.82885	13.7338	11.0356	1.2445	0.315563	0.481406	0.998773	GeneID:100229080	LOC100229080	mitochondrial uncoupling protein 3	.	.	.	.
XP_002187398.1	61.0036	57.6517	51.0922	46.0823	41.0438	54.0553	50.3241	56.5327	51.1018	47.8029	56.0751	52.3129	49.5827	51.8215	51.9617	0.997301	-0.00389933	0.988082	0.998773	GeneID:100229672	LOC100229672	52 kDa repressor of the inhibitor of the protein kinase	.	.	.	.
XP_002187401.1	25.3223	16.2399	34.6697	22.5291	19.9356	17.0174	29.2795	32.9774	25.5509	18.8696	30.3357	28.8623	29.5756	22.619	27.9216	0.81009	-0.303845	0.215294	0.998773	GeneID:100232714	VGLL4	transcription cofactor vestigial-like protein 4	ENSTGUG00000004136.1	protein_coding	vestigial like family member 4 [Source:HGNC Symbol;Acc:HGNC:28966]	ENSTGUT00000004305.1
XP_002187402.2	727.44	617.929	729.889	775.206	1099.97	585.599	744.797	559.674	752.687	729.623	792.405	826.183	712.425	756.006	731.114	1.03405	0.0483024	0.747228	0.998773	GeneID:100218555	THUMPD3	THUMP domain-containing protein 3	ENSTGUG00000010440.1	protein_coding	THUMP domain containing 3 [Source:HGNC Symbol;Acc:HGNC:24493]	ENSTGUT00000010882.1
XP_002187405.2	162.293	231.419	208.931	200.714	170.039	159.163	184.827	284.548	178.856	110.701	239.009	281.407	193.981	188.76	210.476	0.896824	-0.157104	0.417424	0.998773	GeneID:100220344	SYNGR3	synaptogyrin-3	ENSTGUG00000006582.1	protein_coding	synaptogyrin 3 [Source:HGNC Symbol;Acc:HGNC:11501]	ENSTGUT00000006823.1
XP_002187408.1	127.762	93.3795	70.2518	84.9962	69.1881	67.0686	88.7535	127.199	86.2343	76.7362	87.3301	112.743	100.035	85.4411	97.0045	0.880796	-0.183121	0.312003	0.998773	GeneID:100226993	TTC38	tetratricopeptide repeat protein 38	ENSTGUG00000011788.1	protein_coding	tetratricopeptide repeat domain 38 [Source:HGNC Symbol;Acc:HGNC:26082]	ENSTGUT00000012283.1
XP_002187412.1	66.7587	53.5917	156.926	59.3949	138.376	71.0727	115.288	60.3015	87.2989	129.571	88.2493	108.234	113.953	91.0201	100.414	0.906451	-0.141699	0.593082	0.998773	GeneID:100219398	SLC2A5	solute carrier family 2, facilitated glucose transporter member 5	.	.	.	.
XP_002187416.1	233.655	324.798	243.6	266.253	310.76	325.333	302.86	307.161	281.06	182.406	396.203	285.015	332.291	284.067	298.142	0.952789	-0.0697706	0.652596	0.998773	GeneID:100231887	MFAP3L	microfibrillar-associated protein 3-like	ENSTGUG00000006216.1	protein_coding	microfibril associated protein 3 like [Source:HGNC Symbol;Acc:HGNC:29083]	ENSTGUT00000006442.1
XP_002187417.2	155.387	137.227	141.416	175.113	188.801	139.142	157.377	146.043	156.499	149.699	126.858	158.743	172.235	156.181	152.493	1.02418	0.0344731	0.815179	0.998773	GeneID:100230152	RPIA	ribose-5-phosphate isomerase	ENSTGUG00000010898.1	protein_coding	ribose 5-phosphate isomerase A [Source:HGNC Symbol;Acc:HGNC:10297]	ENSTGUT00000011356.1
XP_002187418.1	56.3996	36.5398	43.7933	34.8177	63.3247	43.0441	52.1541	49.9372	46.8433	12.5797	28.4972	50.509	36.5346	46.3199	39.5793	1.17031	0.226885	0.435082	0.998773	GeneID:100231999	TRMT2B	tRNA (uracil(54)-C(5))-methyltransferase homolog	ENSTGUG00000006755.1	protein_coding	tRNA methyltransferase 2 homolog B [Source:HGNC Symbol;Acc:HGNC:25748]	ENSTGUT00000007033.1
XP_002187419.1	110.497	200.563	187.034	172.04	147.758	149.153	192.147	154.523	183.115	119.507	241.766	153.331	220.078	161.174	180.638	0.892249	-0.164481	0.364435	0.998773	GeneID:100232333	ZNF148	zinc finger protein 148	ENSTGUG00000004010.1	protein_coding	zinc finger protein 148 [Source:HGNC Symbol;Acc:HGNC:12933]	ENSTGUT00000004179.1
XP_002187422.1	158.84	158.339	114.957	244.748	249.781	193.198	151.887	195.038	200.149	207.565	133.293	175.88	161.796	186.644	175.087	1.06601	0.0922168	0.617959	0.998773	GeneID:100228956	SAMD13	sterile alpha motif domain-containing protein 13	ENSTGUG00000018335.1	protein_coding	sterile alpha motif domain containing 13 [Source:HGNC Symbol;Acc:HGNC:24582]	ENSTGUT00000018823.1
XP_002187430.1	303.867	283.387	225.353	260.109	253.299	286.293	203.127	322.236	243.798	276.754	227.058	230.898	207.899	268.718	244.539	1.09888	0.13603	0.298781	0.998773	GeneID:100230296	RABL3	rab-like protein 3	ENSTGUG00000013374.1	protein_coding	RAB, member of RAS oncogene family like 3 [Source:HGNC Symbol;Acc:HGNC:18072]	ENSTGUT00000013926.1
XP_002187432.2	195.672	293.131	298.342	287.758	212.255	237.243	255.281	212.94	260.832	189.954	197.642	250.741	226.167	254.067	227.651	1.11604	0.158385	0.245492	0.998773	GeneID:100228604	SLC9A5	sodium/hydrogen exchanger 5	ENSTGUG00000005791.1	protein_coding	solute carrier family 9 member A5 [Source:HGNC Symbol;Acc:HGNC:11078]	ENSTGUT00000006035.1
XP_002187436.3	0	2.43599	0	0	0	1.00102	0.914984	0	0	0	1.83853	0	0	0.572835	0.393359	1.45627	0.542275	0.805096	0.998773	GeneID:100231635	LOC100231635	solute carrier family 25 member 48-like	.	.	.	.
XP_002187437.2	553.637	416.554	278.27	431.125	367.049	403.413	325.734	397.613	318.322	348.458	319.904	317.485	319.243	408.341	335.251	1.21802	0.284532	0.0437823	0.998773	GeneID:100232826	GFER	FAD-linked sulfhydryl oxidase ALR	.	.	.	.
XP_002187438.2	24.1713	45.4718	13.6854	36.8658	51.5979	10.0102	20.1297	9.42211	7.45235	42.771	22.0623	26.1565	12.1782	30.3004	20.0246	1.51316	0.597564	0.157364	0.998773	GeneID:100219285	CARD9	caspase recruitment domain-containing protein 9	.	.	.	.
XP_002187439.1	589.318	299.627	285.569	244.748	216.946	269.276	258.941	425.88	292.771	423.936	283.133	325.603	303.585	317.581	330.55	0.960765	-0.0577451	0.786707	0.998773	GeneID:100219852	METRNL	meteorin-like protein	ENSTGUG00000007580.1	protein_coding	meteorin like, glial cell differentiation regulator [Source:HGNC Symbol;Acc:HGNC:27584]	ENSTGUT00000007886.1
XP_002187440.1	8.05708	5.68397	14.5978	1.02405	12.8995	5.00512	5.48991	2.82663	17.0339	11.3217	6.43485	5.41168	4.34936	7.87791	7.55259	1.04308	0.060843	0.885191	0.998773	GeneID:100221042	LOC100221042	carboxypeptidase A1-like	.	.	.	.
XP_002187441.1	28.7753	38.9758	44.7057	34.8177	36.3531	39.04	28.3645	48.0528	25.5509	13.8377	22.9816	29.7642	39.1442	37.1113	29.6708	1.25076	0.322811	0.215956	0.998773	GeneID:100229201	SOCS2	suppressor of cytokine signaling 2	ENSTGUG00000008281.1	protein_coding	suppressor of cytokine signaling 2 [Source:HGNC Symbol;Acc:HGNC:19382]	ENSTGUT00000008618.1
XP_002187443.2	55.2486	42.2238	21.8967	27.6494	38.6984	38.0389	40.2593	52.7638	51.1018	18.8696	26.6586	27.0584	35.6647	37.2926	36.0538	1.03436	0.0487407	0.883542	0.998773	GeneID:100227673	2018-03-11	E3 ubiquitin-protein ligase MARCH11	ENSTGUG00000007392.1	protein_coding	membrane associated ring-CH-type finger 11 [Source:HGNC Symbol;Acc:HGNC:33609]	ENSTGUT00000007692.1
XP_002187446.1	0	0.811996	0	0	0	0	0.914984	0	0	0	0	0	0	0.135333	0.130712	1.03535	0.0501182	0.971165	0.998773	GeneID:100231889	CA6	carbonic anhydrase 6	ENSTGUG00000003847.1	protein_coding	carbonic anhydrase 6 [Source:HGNC Symbol;Acc:HGNC:1380]	ENSTGUT00000004027.1
XP_002187447.2	0	0.811996	0.912361	6.1443	2.34536	3.00307	2.74495	2.82663	4.25849	2.51594	0	1.80389	2.60962	2.20285	2.39422	0.92007	-0.120184	0.885579	0.998773	GeneID:100218311	LOC100218311	ras GTPase-activating-like protein IQGAP3	.	.	.	.
XP_002187449.2	85.1749	202.187	177.91	159.752	131.34	133.136	152.802	165.829	198.02	111.959	178.337	129.88	170.495	148.25	158.189	0.937171	-0.0936161	0.636514	0.998773	GeneID:100220684	TMEM63B	CSC1-like protein 2	ENSTGUG00000008105.1	protein_coding	transmembrane protein 63B [Source:HGNC Symbol;Acc:HGNC:17735]	ENSTGUT00000008464.1
XP_002187451.1	97.836	126.671	73.9012	78.8519	117.268	92.0943	91.4984	69.7236	155.435	104.412	103.877	104.626	130.481	97.7705	108.579	0.900456	-0.151272	0.443316	0.998773	GeneID:100228964	AADAT	kynurenine/alpha-aminoadipate aminotransferase, mitochondrial	ENSTGUG00000006219.1	protein_coding	aminoadipate aminotransferase [Source:HGNC Symbol;Acc:HGNC:17929]	ENSTGUT00000006456.1
XP_002187454.1	20.7182	25.1719	20.9843	23.5532	18.7629	24.0246	23.7896	28.2663	12.7755	26.4174	25.7394	18.9409	20.8769	22.2025	22.4009	0.991145	-0.0128312	0.980136	0.998773	GeneID:100222465	FOXL2	forkhead box protein L2	ENSTGUG00000005285.1	protein_coding	forkhead box L2 [Source:HGNC Symbol;Acc:HGNC:1092]	ENSTGUT00000005482.1
XP_002187458.2	409.76	416.554	404.176	332.816	284.961	370.379	357.759	228.015	312.999	425.194	295.084	332.818	315.763	369.774	323.947	1.14146	0.190886	0.178719	0.998773	GeneID:100225720	FHOD1	FH1/FH2 domain-containing protein 1	ENSTGUG00000005820.1	protein_coding	formin homology 2 domain containing 1 [Source:HGNC Symbol;Acc:HGNC:17905]	ENSTGUT00000006078.1
XP_002187461.1	87.4769	70.6437	61.1282	98.3088	75.0515	109.112	108.883	84.799	87.2989	59.1246	104.796	66.7441	112.213	83.6201	89.1228	0.938258	-0.0919436	0.612025	0.998773	GeneID:100228175	IRAK2	interleukin-1 receptor-associated kinase-like 2	.	.	.	.
XP_002187462.1	0	0.811996	0.912361	0	1.17268	0	0.914984	0.942211	0	0	0	0.901947	0	0.482839	0.394163	1.22497	0.292751	0.900584	0.998773	GeneID:100228746	LOC100228746	solute carrier family 25 member 48-like	.	.	.	.
XP_002187463.2	56.3996	44.6598	32.845	11.2646	34.0077	51.0522	33.8544	47.1106	26.6155	44.029	73.5411	54.1168	43.4936	38.3715	46.1087	0.832196	-0.265005	0.380027	0.998773	GeneID:100232353	B3GNTL1	UDP-GlcNAc:betaGal beta-1,3-N-acetylglucosaminyltransferase-like protein 1	ENSTGUG00000007571.1	protein_coding	UDP-GlcNAc:betaGal beta-1,3-N-acetylglucosaminyltransferase like 1 [Source:HGNC Symbol;Acc:HGNC:21727]	ENSTGUT00000007881.1
XP_002187466.2	16.1142	12.1799	31.9326	14.3367	26.9716	25.0256	18.2997	35.804	7.45235	3.77391	19.3045	16.235	51.3224	21.0935	21.7417	0.970183	-0.0436706	0.897839	0.998773	GeneID:100218784	HGF	hepatocyte growth factor	.	.	.	.
XP_002187467.1	263.582	170.519	178.823	222.219	206.392	122.125	155.547	306.219	213.989	271.722	178.337	231.8	209.639	193.943	223.893	0.86623	-0.207177	0.27348	0.998773	GeneID:100226369	CRADD	death domain-containing protein CRADD	ENSTGUG00000008284.1	protein_coding	CASP2 and RIPK1 domain containing adaptor with death domain [Source:HGNC Symbol;Acc:HGNC:2340]	ENSTGUT00000008624.1
XP_002187469.1	0	0	0.912361	0	1.17268	0	0	0	0	0	0	0	0	0.347507	0	1.34751	0.430293	0.746359	0.998773	GeneID:100228970	LOC100228970	alpha-enolase-like	.	.	.	.
XP_002187489.2	143.877	84.4476	93.9732	112.646	89.1237	69.0707	76.8587	74.4347	72.3942	133.345	51.4788	79.3713	69.5897	98.8562	79.6389	1.24131	0.311858	0.146945	0.998773	GeneID:100222274	HDDC3	guanosine-3',5'-bis(diphosphate) 3'-pyrophosphohydrolase MESH1	.	.	.	.
XP_002187491.2	8.05708	3.24798	5.47417	2.0481	10.5541	7.00717	6.40489	0.942211	4.25849	3.77391	10.1119	4.50973	6.0891	6.06477	5.15575	1.17631	0.234271	0.712762	0.998773	GeneID:100222854	HSD11B2	corticosteroid 11-beta-dehydrogenase isozyme 2	ENSTGUG00000005862.1	protein_coding	hydroxysteroid 11-beta dehydrogenase 2 [Source:HGNC Symbol;Acc:HGNC:5209]	ENSTGUT00000006097.1
XP_002187492.2	3.45304	0	0	0	0	0	0.914984	0	0	0	0	0	2.60962	0.575506	0.503514	1.14298	0.192799	0.985026	0.998773	GeneID:100223500	SLC7A9	B(0,+)-type amino acid transporter 1	ENSTGUG00000009229.1	protein_coding	solute carrier family 7 member 9 [Source:HGNC Symbol;Acc:HGNC:11067]	ENSTGUT00000009634.1
XP_002187494.2	0	0	0	0	0	1.00102	0	0	0	0	0	0	0	0.166837	0	1.16684	0.222604	0.865997	0.998773	GeneID:100227114	NOXO1	NADPH oxidase organizer 1	.	.	.	.
XP_002187498.2	56.3996	62.5237	45.6181	46.0823	44.5618	35.0359	43.0043	36.7462	64.9419	70.4464	68.9448	32.4701	47.8429	48.3702	52.0567	0.929184	-0.105964	0.677111	0.998773	GeneID:100230640	MEST	mesoderm-specific transcript homolog protein	ENSTGUG00000001900.1	protein_coding	mesoderm specific transcript [Source:HGNC Symbol;Acc:HGNC:7028]	ENSTGUT00000001977.1
XP_002187499.1	333.794	264.711	214.405	312.335	304.897	300.307	236.066	362.751	335.356	407.583	259.232	247.133	246.174	288.408	299.185	0.963979	-0.0529263	0.747162	0.998773	GeneID:100232470	XRCC6BP1	mitochondrial inner membrane protease ATP23 homolog	.	.	.	.
XP_002187510.2	66.7587	66.5837	48.3551	56.3228	55.116	45.0461	36.5994	54.6483	45.7787	85.542	43.2054	59.5285	60.891	56.3637	55.1705	1.02163	0.0308707	0.851916	0.998773	GeneID:100227946	GPATCH4	G patch domain-containing protein 4	.	.	.	.
XP_002187512.1	9.2081	21.9239	3.64944	24.5772	8.20876	9.00922	2.74495	7.53769	8.51697	6.28985	1.83853	9.92142	3.47949	12.7628	5.76127	2.21527	1.14748	0.024201	0.998773	GeneID:100218172	MAD2L1	mitotic spindle assembly checkpoint protein MAD2A	ENSTGUG00000001917.1	protein_coding	mitotic arrest deficient 2 like 1 [Source:HGNC Symbol;Acc:HGNC:6763]	ENSTGUT00000001993.1
XP_002187515.1	380.985	527.797	473.515	539.674	535.915	553.567	546.246	451.319	506.76	320.783	535.931	386.935	475.82	501.909	460.542	1.08982	0.124093	0.378824	0.998773	GeneID:100225175	IPMK	inositol polyphosphate multikinase	ENSTGUG00000005132.1	protein_coding	inositol polyphosphate multikinase [Source:HGNC Symbol;Acc:HGNC:20739]	ENSTGUT00000005338.1
XP_002187519.1	8.05708	19.4879	9.12361	16.3848	5.8634	13.0133	15.5547	7.53769	7.45235	11.3217	10.1119	11.7253	13.0481	11.9884	10.9645	1.09337	0.128788	0.695402	0.998773	GeneID:100232360	GPR149	probable G-protein coupled receptor 149	.	.	.	.
XP_002187523.1	931.169	898.88	475.34	1098.81	1057.76	1008.03	665.194	968.593	890.023	674.272	867.785	656.617	757.658	911.664	782.878	1.1645	0.219715	0.208519	0.998773	GeneID:100222512	RFK	riboflavin kinase	ENSTGUG00000003505.1	protein_coding	riboflavin kinase [Source:HGNC Symbol;Acc:HGNC:30324]	ENSTGUT00000003646.1
XP_002187525.1	2066.07	1189.57	850.32	1226.81	1572.56	1290.32	949.754	1217.34	1227.51	2083.2	982.693	1402.53	1071.68	1365.94	1276.39	1.07016	0.0978327	0.636748	0.998773	GeneID:100217473	SPCS2	signal peptidase complex subunit 2	ENSTGUG00000013450.1	protein_coding	signal peptidase complex subunit 2 [Source:HGNC Symbol;Acc:HGNC:28962]	ENSTGUT00000014008.1
XP_002187527.1	2.30202	7.30796	9.12361	0	2.34536	0	2.74495	4.71106	0	2.51594	4.59632	0	13.9179	3.51316	4.06946	0.863299	-0.212068	0.831968	0.998773	GeneID:100221055	HRH1	histamine H1 receptor	ENSTGUG00000004180.1	protein_coding	histamine receptor H1 [Source:HGNC Symbol;Acc:HGNC:5182]	ENSTGUT00000004341.1
XP_002187528.2	741.252	517.241	479.902	577.564	670.773	576.59	602.975	479.586	640.902	806.359	723.461	551.991	625.438	593.887	632.959	0.938271	-0.0919229	0.509162	0.998773	GeneID:100221642	SLC25A20	mitochondrial carnitine/acylcarnitine carrier protein	ENSTGUG00000009104.1	protein_coding	solute carrier family 25 member 20 [Source:HGNC Symbol;Acc:HGNC:1421]	ENSTGUT00000009491.1
XP_002187530.1	81.7219	103.123	94.8855	90.1164	126.649	77.0789	135.418	103.643	126.69	86.8	103.877	88.3908	80.8981	95.5959	103.674	0.922084	-0.11703	0.491092	0.998773	GeneID:100230612	LOC100230612	core histone macro-H2A.1 isoform X1	.	.	.	.
XP_002187531.2	0	0	0	0	0	0	0	0	0	2.51594	0	0	0	0	0.35942	0.735608	-0.442992	0.801698	0.998773	GeneID:100222857	NEUROG1	neurogenin-1	ENSTGUG00000001245.1	protein_coding	neurogenin 1 [Source:HGNC Symbol;Acc:HGNC:7764]	ENSTGUT00000001294.1
XP_002187532.1	1507.83	1217.18	1072.94	1468.49	1160.95	1085.11	1054.98	1304.96	1351	1751.1	1204.24	960.573	926.413	1252.08	1221.89	1.02471	0.0352101	0.817014	0.998773	GeneID:100224113	NDUFB10	NADH dehydrogenase [ubiquinone] 1 beta subcomplex subunit 10	ENSTGUG00000006696.1	protein_coding	NADH:ubiquinone oxidoreductase subunit B10 [Source:HGNC Symbol;Acc:HGNC:7696]	ENSTGUT00000006956.1
XP_002187536.1	26.4733	24.3599	27.3708	14.3367	32.835	28.0287	27.4495	16.9598	42.5849	33.9652	28.4972	42.3915	26.0962	25.5674	31.1349	0.821182	-0.284227	0.286933	0.998773	GeneID:100229411	LRIG3	leucine-rich repeats and immunoglobulin-like domains protein 3	ENSTGUG00000006227.1	protein_coding	leucine rich repeats and immunoglobulin like domains 3 [Source:HGNC Symbol;Acc:HGNC:30991]	ENSTGUT00000006479.1
XP_002187538.2	195.672	173.767	141.416	241.676	256.817	204.209	166.527	222.362	210.795	161.02	121.343	169.566	173.974	202.259	175.084	1.15521	0.208161	0.224828	0.998773	GeneID:100219530	BAG1	BAG family molecular chaperone regulator 1	ENSTGUG00000008182.1	protein_coding	BCL2 associated athanogene 1 [Source:HGNC Symbol;Acc:HGNC:937]	ENSTGUT00000008530.1
XP_002187542.1	1.15101	0	0	0	0	0	0.914984	0	0	1.25797	1.83853	0.901947	1.73974	0.191835	0.950453	0.201836	-2.30875	0.223275	0.998773	GeneID:100231493	FABP2	fatty acid-binding protein, intestinal	ENSTGUG00000001896.1	protein_coding	fatty acid binding protein 2 [Source:HGNC Symbol;Acc:HGNC:3556]	ENSTGUT00000001970.1
XP_002187543.1	858.655	802.252	682.446	915.501	836.121	840.861	659.704	985.553	701.585	836.551	722.541	800.929	750.699	822.639	779.652	1.05514	0.0774301	0.490269	0.998773	GeneID:100231247	TMEM184C	transmembrane protein 184C	ENSTGUG00000002618.1	protein_coding	transmembrane protein 184C [Source:HGNC Symbol;Acc:HGNC:25587]	ENSTGUT00000002722.1
XP_002187547.1	1012.89	624.425	705.255	568.348	620.348	623.638	566.375	608.668	723.942	759.814	651.758	649.402	634.137	692.484	656.3	1.05513	0.0774265	0.574908	0.998773	GeneID:100222142	TFAM	transcription factor A, mitochondrial	ENSTGUG00000005161.1	protein_coding	transcription factor A, mitochondrial [Source:HGNC Symbol;Acc:HGNC:11741]	ENSTGUT00000005380.1
XP_002187548.2	234.806	278.515	281.92	245.772	296.688	296.303	260.771	296.797	297.029	276.754	233.493	225.487	278.359	272.334	266.956	1.02015	0.0287777	0.782142	0.998773	GeneID:100225178	CCNYL1	cyclin-Y-like protein 1	ENSTGUG00000010055.1	protein_coding	cyclin Y like 1 [Source:HGNC Symbol;Acc:HGNC:26868]	ENSTGUT00000010485.1
XP_002187555.2	455.801	427.922	373.156	434.197	446.791	423.433	441.937	383.48	348.131	505.704	355.755	407.68	429.717	426.883	410.344	1.04031	0.0570098	0.59465	0.998773	GeneID:100230502	WDR73	WD repeat-containing protein 73	ENSTGUG00000013569.1	protein_coding	WD repeat domain 73 [Source:HGNC Symbol;Acc:HGNC:25928]	ENSTGUT00000014130.1
XP_002187558.2	0	0	0	0	0	0	0	0	0	0	0	4.50973	0	0	0.644248	0.608181	-0.717428	0.556439	0.998773	GeneID:100221187	RPL3L	60S ribosomal protein L3-like	ENSTGUG00000006708.1	protein_coding	ribosomal protein L3 like [Source:HGNC Symbol;Acc:HGNC:10351]	ENSTGUT00000006973.1
XP_002187561.1	250.921	232.231	185.209	251.916	222.809	265.271	184.827	242.148	187.373	207.565	132.374	189.409	211.379	234.726	193.582	1.21254	0.278033	0.0516336	0.998773	GeneID:100224006	FAM210A	protein FAM210A	ENSTGUG00000009475.1	protein_coding	family with sequence similarity 210 member A [Source:HGNC Symbol;Acc:HGNC:28346]	ENSTGUT00000009869.1
XP_002187566.1	956.491	635.793	551.066	747.557	867.783	865.886	593.825	727.387	551.474	1148.53	505.595	646.696	501.916	770.763	667.917	1.15398	0.206618	0.28928	0.998773	GeneID:100231139	HDDC2	HD domain-containing protein 2	ENSTGUG00000011798.1	protein_coding	HD domain containing 2 [Source:HGNC Symbol;Acc:HGNC:21078]	ENSTGUT00000012291.1
XP_002187567.1	507.596	431.17	474.428	461.847	463.209	440.451	450.172	610.553	470.563	467.965	384.252	602.501	437.546	463.117	489.079	0.946916	-0.0786911	0.515278	0.998773	GeneID:100190340	LOC100190340	putative vacuolar protein sorting 24 isoform 1 variant 1 isoform X1	.	.	.	.
XP_002187571.1	296.961	481.514	471.691	498.712	521.843	593.608	465.727	561.558	557.862	349.716	538.689	454.581	530.622	477.388	494.108	0.966162	-0.0496633	0.748378	0.998773	GeneID:100220489	RAB11FIP2	rab11 family-interacting protein 2	ENSTGUG00000011078.1	protein_coding	RAB11 family interacting protein 2 [Source:HGNC Symbol;Acc:HGNC:29152]	ENSTGUT00000011542.1
XP_002187572.1	33.3794	29.2319	37.4068	41.9861	31.6624	40.041	43.9192	35.804	24.4863	21.3855	45.9632	45.9993	33.0551	35.6179	35.8018	0.994863	-0.00743003	0.929119	0.998773	GeneID:100222282	FZD5	frizzled-5	ENSTGUG00000010062.1	protein_coding	frizzled class receptor 5 [Source:HGNC Symbol;Acc:HGNC:4043]	ENSTGUT00000010490.1
XP_002187573.1	61.0036	65.7717	98.535	91.1405	84.433	95.0973	77.7737	64.0704	68.1358	45.287	79.9759	75.7635	88.7269	82.6635	71.3904	1.15791	0.21152	0.262734	0.998773	GeneID:100222628	SLC30A7	zinc transporter 7	ENSTGUG00000005045.1	protein_coding	solute carrier family 30 member 7 [Source:HGNC Symbol;Acc:HGNC:19306]	ENSTGUT00000005260.1
XP_002187583.1	51.7955	63.3357	56.5664	58.3709	34.0077	41.042	41.1743	36.7462	26.6155	44.029	19.3045	41.4896	40.0141	50.853	35.6247	1.42746	0.513454	0.0229956	0.998773	GeneID:100226497	TRIM45	tripartite motif-containing protein 45	.	.	.	.
XP_002187584.2	376.381	384.074	405.088	356.369	362.358	289.296	389.783	481.47	338.55	493.125	354.836	414.896	414.059	362.261	412.388	0.878447	-0.186973	0.12613	0.998773	GeneID:100227693	ARRB1	beta-arrestin-1	.	.	.	.
XP_002187585.1	825.276	622.801	483.551	477.207	505.425	660.676	625.849	474.874	738.847	613.89	672.901	565.521	663.712	595.823	622.228	0.957564	-0.0625596	0.672324	0.998773	GeneID:100222525	LOC100222525	carbonyl reductase [NADPH] 1	.	.	.	.
XP_002187586.1	32.2283	59.2757	61.1282	51.2025	60.9794	44.0451	64.0489	49.9372	67.0711	47.8029	75.3796	44.1954	47.8429	51.4765	56.6112	0.9093	-0.137172	0.516821	0.998773	GeneID:100224146	CTDSPL2	CTD small phosphatase-like protein 2	.	.	.	.
XP_002187591.2	216.39	125.047	166.962	112.646	137.204	136.139	150.972	156.407	133.078	237.756	133.293	118.155	182.673	149.065	158.905	0.938074	-0.0922259	0.633434	0.998773	GeneID:100231901	MBD4	methyl-CpG-binding domain protein 4	ENSTGUG00000010478.1	protein_coding	methyl-CpG binding domain 4, DNA glycosylase [Source:HGNC Symbol;Acc:HGNC:6919]	ENSTGUT00000010921.1
XP_002187593.1	4.60405	1.62399	0	0	0	3.00307	0.914984	1.88442	4.25849	1.25797	0	2.70584	0.869872	1.53852	1.6988	0.905652	-0.142971	0.887631	0.998773	GeneID:100224866	LOC100224866	carboxypeptidase A1-like	.	.	.	.
XP_002187594.2	29.9263	60.0877	57.4787	56.3228	50.4252	38.0389	52.1541	70.6658	56.4249	64.1565	51.4788	49.6071	40.884	48.7133	55.053	0.884843	-0.176507	0.425263	0.998773	GeneID:100221878	LOC100221878	F-box only protein 18	.	.	.	.
XP_002187596.1	6770.25	4476.53	3863.85	5509.39	5266.51	5742.88	4272.98	4644.16	5786.22	7323.91	3492.28	5073.45	4056.21	5271.57	4949.89	1.06499	0.0908368	0.596367	0.998773	GeneID:100231477	RPL18A	60S ribosomal protein L18a	ENSTGUG00000006444.1	protein_coding	ribosomal protein L18a [Source:HGNC Symbol;Acc:HGNC:10311]	ENSTGUT00000006687.1
XP_002187599.1	39.1344	38.1638	41.0562	40.962	21.1082	48.0492	35.6844	46.1684	39.391	72.9623	24.8201	44.1954	47.8429	38.079	44.4378	0.856905	-0.222792	0.402184	0.998773	GeneID:100218778	CEBPB	CCAAT/enhancer-binding protein beta	ENSTGUG00000008707.1	protein_coding	CCAAT/enhancer binding protein beta [Source:HGNC Symbol;Acc:HGNC:1834]	ENSTGUT00000009061.1
XP_002187600.1	4.60405	12.9919	14.5978	9.21645	0	1.00102	4.57492	6.59548	5.32311	0	0.919264	2.70584	4.34936	7.06854	3.49542	2.02223	1.01594	0.165697	0.998773	GeneID:100219175	RAB25	ras-related protein Rab-25	ENSTGUG00000003675.1	protein_coding	RAB25, member RAS oncogene family [Source:HGNC Symbol;Acc:HGNC:18238]	ENSTGUT00000003823.1
XP_002187601.2	262.431	155.091	216.23	153.608	247.435	234.24	149.142	164.887	206.537	221.403	152.598	137.998	160.926	211.506	170.499	1.24051	0.310936	0.0642174	0.998773	GeneID:100224575	LOC100224575	cytosolic 5'-nucleotidase 1B	.	.	.	.
XP_002187602.2	109.346	109.619	90.3237	108.549	98.5051	72.0738	76.8587	121.545	73.4589	91.8319	94.6842	96.5083	91.3365	98.0696	92.3177	1.06231	0.0871991	0.59352	0.998773	GeneID:100224341	PINX1	PIN2/TERF1-interacting telomerase inhibitor 1	ENSTGUG00000013313.1	protein_coding	PIN2/TERF1 interacting telomerase inhibitor 1 [Source:HGNC Symbol;Acc:HGNC:30046]	ENSTGUT00000013862.1
XP_002187604.2	0	0	0.912361	0	4.69072	0	0.914984	0	1.06462	0	0.919264	0	0	0.933847	0.414124	2.25499	1.17312	0.529038	0.998773	GeneID:100226391	POU4F2	POU domain, class 4, transcription factor 2	.	.	.	.
XP_002187612.1	42.5874	23.5479	33.7574	49.1544	28.1443	18.0184	28.3645	24.4975	27.6802	27.6754	24.8201	31.5681	33.925	32.535	28.3615	1.14715	0.198056	0.453194	0.998773	GeneID:100223627	LOC100223627	ras-related protein Rap-2b	.	.	.	.
XP_002187614.2	0	0	1.82472	0	0	1.00102	0.914984	0	3.19386	1.25797	1.83853	0.901947	1.73974	0.470958	1.40672	0.334792	-1.57867	0.250947	0.998773	GeneID:100224233	CHRDL2	chordin-like protein 2	ENSTGUG00000013452.1	protein_coding	chordin like 2 [Source:HGNC Symbol;Acc:HGNC:24168]	ENSTGUT00000014010.1
XP_002187617.1	181.86	73.8916	101.272	88.0683	60.9794	80.082	116.203	75.3769	108.591	125.797	91.0071	84.783	113.953	97.6922	102.245	0.955476	-0.0657082	0.77048	0.998773	GeneID:100228411	ACOX2	peroxisomal acyl-coenzyme A oxidase 2	ENSTGUG00000009192.1	protein_coding	acyl-CoA oxidase 2 [Source:HGNC Symbol;Acc:HGNC:120]	ENSTGUT00000009632.1
XP_002187619.2	3.45304	6.49597	8.21125	4.0962	1.17268	0	0.914984	2.82663	0	5.03188	2.75779	4.50973	0.869872	3.90486	2.41584	1.61635	0.692743	0.351959	0.998773	GeneID:100230790	HS3ST6	heparan sulfate glucosamine 3-O-sulfotransferase 6	ENSTGUG00000006746.1	protein_coding	heparan sulfate-glucosamine 3-sulfotransferase 6 [Source:HGNC Symbol;Acc:HGNC:14178]	ENSTGUT00000006995.1
XP_002187622.2	111.648	102.312	75.726	131.078	79.7422	105.108	106.138	99.8744	109.656	133.345	120.424	86.5869	165.276	100.936	117.329	0.860282	-0.217118	0.231729	0.998773	GeneID:100219038	ANKRD16	ankyrin repeat domain-containing protein 16	.	.	.	.
XP_002187624.1	263.582	207.871	187.034	221.195	195.838	183.187	214.106	244.033	158.629	188.696	159.952	192.115	178.324	209.784	190.836	1.09929	0.136573	0.330289	0.998773	GeneID:100218995	C1AH12orf66	UPF0536 protein C12orf66 homolog	.	.	.	.
XP_002187627.2	1.15101	0	0	0	0	0	0	0	0	0	0	0	0	0.191835	0	1.19184	0.253185	0.865997	0.998773	GeneID:100231666	LOC100231666	ras-related protein Rab-11A-like	.	.	.	.
XP_002187628.2	2.30202	0	0	0	1.17268	2.00205	0.914984	6.59548	8.51697	2.51594	3.67705	0.901947	2.60962	0.912792	3.676	0.248311	-2.00978	0.0319299	0.998773	GeneID:100219879	RGS17	regulator of G-protein signaling 17 isoform X1	ENSTGUG00000011185.1	protein_coding	regulator of G protein signaling 17 [Source:HGNC Symbol;Acc:HGNC:14088]	ENSTGUT00000011651.1
XP_002187629.1	2395.26	1440.48	1445.18	1718.36	1457.64	1482.52	1709.19	1729.9	2007.88	2170	2096.84	1531.51	1956.34	1656.57	1885.95	0.878375	-0.187091	0.178676	0.998773	GeneID:100219269	ME1	NADP-dependent malic enzyme	ENSTGUG00000012540.1	protein_coding	malic enzyme 1 [Source:HGNC Symbol;Acc:HGNC:6983]	ENSTGUT00000013061.1
XP_002187640.2	139.272	146.971	130.468	184.329	195.838	159.163	143.653	150.754	130.948	127.055	103.877	139.802	94.816	159.34	127.272	1.25196	0.324194	0.0345535	0.998773	GeneID:100231394	PNPLA4	patatin-like phospholipase domain-containing protein 4	ENSTGUG00000008554.1	protein_coding	patatin like phospholipase domain containing 4 [Source:HGNC Symbol;Acc:HGNC:24887]	ENSTGUT00000008906.1
XP_002187642.2	120.856	125.859	76.6383	69.6354	99.6778	82.084	87.8385	78.2035	66.0065	59.1246	77.2182	84.783	93.9462	95.7919	78.1601	1.22559	0.293471	0.114793	0.998773	GeneID:100221313	POLD3	DNA polymerase delta subunit 3	ENSTGUG00000013453.1	protein_coding	DNA polymerase delta 3, accessory subunit [Source:HGNC Symbol;Acc:HGNC:20932]	ENSTGUT00000014011.1
XP_002187643.1	0	0	0.912361	0	0	0	0	0	0	0	0	0	0	0.15206	0	1.15206	0.204216	0.865997	0.998773	GeneID:100229675	MOGAT2	2-acylglycerol O-acyltransferase 2	ENSTGUG00000013561.1	protein_coding	monoacylglycerol O-acyltransferase 2 [Source:HGNC Symbol;Acc:HGNC:23248]	ENSTGUT00000014121.1
XP_002187646.1	145.028	94.1915	79.3754	75.7797	77.3969	56.0574	82.3486	80.088	135.207	106.928	96.5227	97.4103	89.5968	87.9714	98.3001	0.894927	-0.160158	0.438172	0.998773	GeneID:100219376	TBL3	transducin beta-like protein 3	.	.	.	.
XP_002187647.1	20.7182	17.8639	1.82472	16.3848	18.7629	6.00615	8.23486	3.76885	19.1632	18.8696	3.67705	9.92142	1.73974	13.5934	9.33924	1.45552	0.541535	0.32124	0.998773	GeneID:100227967	MEIOB	meiosis-specific with OB domain-containing protein isoform X1	.	.	.	.
XP_002187649.1	12.6611	19.4879	25.5461	7.16835	15.2448	7.00717	13.7248	26.3819	25.5509	11.3217	21.1431	27.9604	10.4385	14.5193	19.503	0.744461	-0.425731	0.2639	0.998773	GeneID:100220379	HTR5A	5-hydroxytryptamine receptor 5A	ENSTGUG00000000689.1	protein_coding	5-hydroxytryptamine receptor 5A [Source:HGNC Symbol;Acc:HGNC:5300]	ENSTGUT00000000711.1
XP_002187654.2	119.705	73.0796	77.5507	84.9962	62.152	93.0953	107.968	60.3015	97.9452	74.2203	97.442	79.3713	73.9391	85.0965	84.4554	1.00759	0.0109111	0.967854	0.998773	GeneID:100227028	KLHL17	kelch-like protein 17	ENSTGUG00000003991.1	protein_coding	kelch like family member 17 [Source:HGNC Symbol;Acc:HGNC:24023]	ENSTGUT00000004171.1
XP_002187656.1	115.101	64.9597	91.2361	99.3329	85.6056	77.0789	80.5186	121.545	83.0405	81.7681	99.2805	114.547	80.8981	88.8857	94.514	0.94045	-0.0885767	0.581031	0.998773	GeneID:100222878	NDNF	protein NDNF	ENSTGUG00000001927.1	protein_coding	neuron derived neurotrophic factor [Source:HGNC Symbol;Acc:HGNC:26256]	ENSTGUT00000002001.1
XP_002187664.1	4.60405	2.43599	5.47417	0	3.51804	2.00205	0	1.88442	0	3.77391	7.35411	1.80389	3.47949	3.00572	2.61369	1.14999	0.201621	0.812393	0.998773	GeneID:100217836	AADAC	arylacetamide deacetylase	.	.	.	.
XP_002187669.1	318.83	271.207	242.688	251.916	241.572	239.245	140.908	328.832	246.992	323.299	258.313	247.133	267.921	260.91	259.057	1.00715	0.0102827	0.94629	0.998773	GeneID:100220095	DGAT2	diacylglycerol O-acyltransferase 2	ENSTGUG00000013562.1	protein_coding	diacylglycerol O-acyltransferase 2 [Source:HGNC Symbol;Acc:HGNC:16940]	ENSTGUT00000014122.1
XP_002187674.2	19.5672	57.6517	31.0203	31.7456	41.0438	41.042	45.7492	29.2085	20.2278	25.1594	35.8513	27.0584	26.0962	37.0118	29.9073	1.23755	0.307488	0.24673	0.998773	GeneID:100223275	PLXND1	LOW QUALITY PROTEIN: plexin-D1	ENSTGUG00000010534.1	protein_coding	plexin D1 [Source:HGNC Symbol;Acc:HGNC:9107]	ENSTGUT00000011002.1
XP_002187675.2	272.79	546.473	477.165	448.534	410.438	468.479	497.751	297.739	409.879	318.267	417.346	479.836	447.984	437.313	409.829	1.06706	0.0936457	0.571104	0.998773	GeneID:100225651	SFSWAP	splicing factor, suppressor of white-apricot homolog isoform X1	ENSTGUG00000004623.1	protein_coding	splicing factor SWAP [Source:HGNC Symbol;Acc:HGNC:10790]	ENSTGUT00000004834.1
XP_002187678.2	277.394	198.939	213.492	306.191	233.363	259.265	186.657	264.761	310.869	299.397	180.176	241.722	209.639	248.108	241.889	1.02571	0.0366218	0.814936	0.998773	GeneID:100231671	ATXN10	ataxin-10	.	.	.	.
XP_002187680.1	32.2283	43.8478	56.5664	67.5873	48.0799	31.0318	48.4942	45.2261	40.4556	59.1246	25.7394	28.8623	15.6577	46.5569	37.6514	1.23652	0.306291	0.271585	0.998773	GeneID:100219314	EDN1	endothelin-1	ENSTGUG00000005833.1	protein_coding	endothelin 1 [Source:HGNC Symbol;Acc:HGNC:3176]	ENSTGUT00000006053.1
XP_002187681.1	0	0	0	0	0	0	0	0	0	5.03188	0	0	0	0	0.718841	0.581788	-0.781436	0.532753	0.998773	GeneID:100220507	SLC6A18	sodium-dependent neutral amino acid transporter B(0)AT3	ENSTGUG00000008357.1	protein_coding	solute carrier family 6 member 18 [Source:HGNC Symbol;Acc:HGNC:26441]	ENSTGUT00000008718.1
XP_002187685.1	3.45304	16.2399	23.7214	12.2886	23.4536	20.0205	18.2997	5.65327	14.9047	5.03188	20.2238	24.3526	32.1853	16.5295	17.2359	0.959017	-0.0603713	0.876407	0.998773	GeneID:100225899	MEX3A	RNA-binding protein MEX3A	ENSTGUG00000003692.1	protein_coding	mex-3 RNA binding family member A [Source:HGNC Symbol;Acc:HGNC:33482]	ENSTGUT00000003841.1
XP_002187688.1	188.766	87.6956	69.3394	68.6114	64.4974	120.123	85.0935	46.1684	101.139	103.154	79.9759	81.1752	119.172	99.8388	87.9826	1.13476	0.182382	0.496125	0.998773	GeneID:100231758	RWDD2A	RWD domain-containing protein 2A	ENSTGUG00000012546.1	protein_coding	RWD domain containing 2A [Source:HGNC Symbol;Acc:HGNC:21385]	ENSTGUT00000013062.1
XP_002187689.1	537.523	327.234	395.052	361.49	523.015	432.443	387.953	507.852	266.155	418.904	302.438	556.501	353.168	429.459	398.996	1.07635	0.106148	0.565412	0.998773	GeneID:100219840	RHOB	rho-related GTP-binding protein RhoB	ENSTGUG00000013162.1	protein_coding	ras homolog family member B [Source:HGNC Symbol;Acc:HGNC:668]	ENSTGUT00000013708.1
XP_002187691.2	0	0	0.912361	1.02405	0	0	0.914984	0	0	0	0	0	0	0.322735	0.130712	2.46906	1.30396	0.826867	0.998773	GeneID:100218345	HAND2	heart- and neural crest derivatives-expressed protein 2	ENSTGUG00000006281.1	protein_coding	heart and neural crest derivatives expressed 2 [Source:HGNC Symbol;Acc:HGNC:4808]	ENSTGUT00000006510.1
XP_002187698.1	82.8729	148.595	104.922	143.367	141.894	137.14	141.823	139.447	137.336	71.7043	167.306	151.527	134.83	126.465	134.853	0.937798	-0.0926508	0.615236	0.998773	GeneID:100221863	LOC100221863	neuronal acetylcholine receptor subunit alpha-7-like	.	.	.	.
XP_002187700.1	502.992	904.564	1204.32	867.371	777.487	785.804	861.915	1029.84	817.629	600.052	1190.45	846.928	1131.7	840.422	925.502	0.908072	-0.139121	0.459489	0.998773	GeneID:100230941	PGM2L1	glucose 1,6-bisphosphate synthase	ENSTGUG00000013456.1	protein_coding	phosphoglucomutase 2 like 1 [Source:HGNC Symbol;Acc:HGNC:20898]	ENSTGUT00000014014.1
XP_002187701.1	756.215	499.378	488.113	509.977	591.031	574.588	477.622	541.771	537.634	464.191	598.441	483.444	528.882	569.884	518.855	1.09835	0.135336	0.26815	0.998773	GeneID:100231526	STARD10	PCTP-like protein	ENSTGUG00000013573.1	protein_coding	StAR related lipid transfer domain containing 10 [Source:HGNC Symbol;Acc:HGNC:10666]	ENSTGUT00000014134.1
XP_002187702.1	0	2.43599	0.912361	1.02405	0	0	1.82997	0	0	0	0	0	0	0.728733	0.261424	2.78755	1.479	0.527813	0.998773	GeneID:100217951	PNP	purine nucleoside phosphorylase	ENSTGUG00000005995.1	protein_coding	purine nucleoside phosphorylase [Source:HGNC Symbol;Acc:HGNC:7892]	ENSTGUT00000006222.1
XP_002187704.1	252.072	162.399	147.802	142.343	186.456	166.17	156.462	180.905	179.921	166.052	170.983	175.88	140.049	176.207	167.179	1.054	0.0758794	0.620093	0.998773	GeneID:100227683	STX2	syntaxin-2 isoform X2	.	.	.	.
XP_002187713.2	20.7182	9.74395	7.29889	4.0962	7.03608	10.0102	4.57492	15.0754	5.32311	1.25797	4.59632	8.11752	8.69872	9.81726	6.80628	1.44238	0.528455	0.314439	0.998773	GeneID:100230182	LOC100230182	acrosin-like	.	.	.	.
XP_002187716.1	225.598	198.939	182.472	222.219	207.564	270.277	207.701	214.824	236.346	194.985	214.188	178.585	225.297	217.845	210.275	1.036	0.0510214	0.681783	0.998773	GeneID:100220261	ZNF365	protein ZNF365	ENSTGUG00000005236.1	protein_coding	zinc finger protein 365 [Source:HGNC Symbol;Acc:HGNC:18194]	ENSTGUT00000005438.1
XP_002187717.2	1033.61	749.472	770.945	791.591	746.997	676.693	678.003	635.05	714.361	712.012	724.38	659.323	876.831	794.884	714.28	1.11285	0.154255	0.186414	0.998773	GeneID:100223280	WDR12	ribosome biogenesis protein WDR12	ENSTGUG00000010086.1	protein_coding	WD repeat domain 12 [Source:HGNC Symbol;Acc:HGNC:14098]	ENSTGUT00000010525.1
XP_002187718.1	1427.26	1854.6	2210.65	1813.59	1619.47	1540.58	1916.89	1614.95	1483.02	1946.08	1698.8	1814.72	1888.49	1744.36	1766.14	0.987669	-0.0179003	0.880487	0.998773	GeneID:100224491	S1PR1	sphingosine 1-phosphate receptor 1	ENSTGUG00000005030.1	protein_coding	sphingosine-1-phosphate receptor 1 [Source:HGNC Symbol;Acc:HGNC:3165]	ENSTGUT00000005220.1
XP_002187720.1	1977.44	3714.07	2996.19	1971.3	1820	2191.24	1474.04	1928.71	2319.81	2480.72	1482.77	1401.63	1746.7	2445.04	1833.48	1.33355	0.415272	0.0295414	0.998773	GeneID:100219959	RPE65	retinoid isomerohydrolase	.	.	.	.
XP_002187728.1	409.76	254.967	208.018	263.181	464.381	373.382	329.394	226.131	391.781	259.142	192.126	288.623	322.722	328.948	287.131	1.14564	0.19615	0.343353	0.998773	GeneID:100227485	LOC100227485	tumor necrosis factor receptor superfamily member 1A-like	.	.	.	.
XP_002187729.2	18.4162	10.5559	7.29889	8.1924	4.69072	15.0154	6.40489	6.59548	4.25849	12.5797	10.1119	10.8234	3.47949	10.6949	7.75047	1.37991	0.464569	0.275912	0.998773	GeneID:100228096	TPBGL	trophoblast glycoprotein-like	ENSTGUG00000013457.1	protein_coding	trophoblast glycoprotein like [Source:HGNC Symbol;Acc:HGNC:44159]	ENSTGUT00000014015.1
XP_002187731.1	206.031	152.655	199.807	230.411	226.327	174.178	266.26	310.93	223.57	246.562	148.001	298.544	207.029	198.235	242.985	0.815831	-0.293658	0.0846598	0.998773	GeneID:100230404	CMTR2	cap-specific mRNA (nucleoside-2'-O-)-methyltransferase 2	ENSTGUG00000006002.1	protein_coding	cap methyltransferase 2 [Source:HGNC Symbol;Acc:HGNC:25635]	ENSTGUT00000006225.1
XP_002187738.2	71.3628	171.331	166.962	159.752	198.183	125.128	131.758	101.759	144.788	119.507	96.5227	97.4103	225.297	148.786	131.006	1.13572	0.18361	0.442814	0.998773	GeneID:100229437	FAM105A	inactive ubiquitin thioesterase FAM105A	ENSTGUG00000007437.1	protein_coding	family with sequence similarity 105 member A [Source:HGNC Symbol;Acc:HGNC:25629]	ENSTGUT00000007736.1
XP_002187741.1	14.9632	8.93196	11.8607	26.6253	16.4175	16.0164	7.31987	14.1332	5.32311	10.0638	5.51558	17.137	12.1782	15.8025	10.2387	1.54341	0.626125	0.108305	0.998773	GeneID:100218573	LOC100218573	histone H2A	.	.	.	.
XP_002187746.2	2.30202	0.811996	3.64944	2.0481	5.8634	2.00205	2.74495	2.82663	3.19386	8.8058	0	0.901947	0.869872	2.7795	2.7633	1.00587	0.00843693	0.953897	0.998773	GeneID:100230944	ITGB1BP2	integrin beta-1-binding protein 2	ENSTGUG00000007031.1	protein_coding	integrin subunit beta 1 binding protein 2 [Source:HGNC Symbol;Acc:HGNC:6154]	ENSTGUT00000007318.1
XP_002187749.1	1092.31	876.956	1232.6	837.673	1006.16	1287.32	1016.55	726.445	1110.4	1051.66	989.128	887.516	1155.19	1055.5	990.984	1.06511	0.0909963	0.506122	0.998773	GeneID:100222770	MSH4	mutS protein homolog 4	ENSTGUG00000010473.1	protein_coding	mutS homolog 4 [Source:HGNC Symbol;Acc:HGNC:7327]	ENSTGUT00000010928.1
XP_002187751.1	10.3591	3.24798	8.21125	3.07215	10.5541	9.00922	5.48991	5.65327	10.6462	6.28985	4.59632	7.21558	10.4385	7.40897	7.18994	1.03046	0.0432932	0.963198	0.998773	GeneID:100224600	MME	neprilysin	ENSTGUG00000011304.1	protein_coding	membrane metalloendopeptidase [Source:HGNC Symbol;Acc:HGNC:7154]	ENSTGUT00000011786.1
XP_002187755.1	81.7219	75.5156	74.8136	44.0342	56.2886	65.0666	57.644	64.0704	55.3603	71.7043	57.9136	44.1954	79.1583	66.2401	61.4352	1.07821	0.108639	0.555451	0.998773	GeneID:100219325	RSPH1	radial spoke head 1 homolog	ENSTGUG00000005646.1	protein_coding	radial spoke head 1 homolog [Source:HGNC Symbol;Acc:HGNC:12371]	ENSTGUT00000005883.1
XP_002187756.1	238.26	277.703	263.672	369.682	309.587	307.315	340.374	238.379	308.74	300.655	344.724	312.074	247.044	294.37	298.856	0.98499	-0.0218195	0.870704	0.998773	GeneID:100232639	RAB30	ras-related protein Rab-30	ENSTGUG00000012941.1	protein_coding	RAB30, member RAS oncogene family [Source:HGNC Symbol;Acc:HGNC:9770]	ENSTGUT00000013478.1
XP_002187757.2	483.425	407.622	437.933	377.875	398.711	356.365	295.54	460.741	430.107	455.385	442.166	476.228	400.141	410.322	422.901	0.970254	-0.0435649	0.728966	0.998773	GeneID:100224599	METTL16	methyltransferase-like protein 16	.	.	.	.
XP_002187758.2	79.4198	56.8397	72.0765	49.1544	56.2886	29.0297	64.9639	50.8794	103.268	132.087	64.3485	65.8421	45.2333	57.1348	75.2318	0.75945	-0.396972	0.152405	0.998773	GeneID:100225208	SLCO2B1	solute carrier organic anion transporter family member 2B1	ENSTGUG00000013458.1	protein_coding	solute carrier organic anion transporter family member 2B1 [Source:HGNC Symbol;Acc:HGNC:10962]	ENSTGUT00000014016.1
XP_002187762.2	44.8895	39.7878	58.3911	72.7076	69.1881	76.0779	79.6036	67.8392	81.9758	28.9333	83.653	67.646	60.0212	60.1737	67.096	0.896829	-0.157095	0.480725	0.998773	GeneID:100218816	C18H17orf62	uncharacterized protein C17orf62 homolog	.	.	.	.
XP_002187763.1	71.3628	40.5998	68.4271	47.1063	39.8711	75.0768	59.474	81.0302	46.8433	36.4812	94.6842	112.743	69.5897	57.074	71.5494	0.797686	-0.326107	0.203752	0.998773	GeneID:100224561	SEMA3C	semaphorin-3C	ENSTGUG00000002604.1	protein_coding	semaphorin 3C [Source:HGNC Symbol;Acc:HGNC:10725]	ENSTGUT00000002716.1
XP_002187764.3	9.2081	29.2319	31.0203	21.5051	36.3531	27.0277	16.4697	15.0754	25.5509	11.3217	26.6586	4.50973	10.4385	25.7243	15.7178	1.63664	0.710735	0.0574559	0.998773	GeneID:100223032	RIBC2	RIB43A-like with coiled-coils protein 2	ENSTGUG00000011828.1	protein_coding	RIB43A domain with coiled-coils 2 [Source:HGNC Symbol;Acc:HGNC:13241]	ENSTGUT00000012321.1
XP_002187765.2	3.45304	0.811996	0	6.1443	1.17268	9.00922	9.14984	9.42211	12.7755	6.28985	4.59632	10.8234	4.34936	3.43187	8.2009	0.418475	-1.25679	0.0380797	0.998773	GeneID:100224248	EN2	homeobox protein engrailed-2	ENSTGUG00000000695.1	protein_coding	engrailed homeobox 2 [Source:HGNC Symbol;Acc:HGNC:3343]	ENSTGUT00000000716.1
XP_002187766.1	2.30202	1.62399	2.73708	2.0481	3.51804	6.00615	3.65994	2.82663	3.19386	0	0	4.50973	4.34936	3.03923	2.6485	1.14753	0.198529	0.825374	0.998773	GeneID:100221977	LOC100221977	ras-related protein Rab-18	.	.	.	.
XP_002187772.3	1.15101	8.11996	2.73708	4.0962	3.51804	0	3.65994	6.59548	0	1.25797	7.35411	0.901947	6.0891	3.27038	3.69408	0.885304	-0.175755	0.82932	0.998773	GeneID:100220811	FBXO5	F-box only protein 5	ENSTGUG00000011187.1	protein_coding	F-box protein 5 [Source:HGNC Symbol;Acc:HGNC:13584]	ENSTGUT00000011653.1
XP_002187774.1	1.15101	0	1.82472	0	0	2.00205	0	0	1.06462	0	1.83853	0	1.73974	0.829631	0.66327	1.25082	0.322872	0.842318	0.998773	GeneID:100232459	RBM47	RNA-binding protein 47 isoform X1	ENSTGUG00000008705.1	protein_coding	RNA binding motif protein 47 [Source:HGNC Symbol;Acc:HGNC:30358]	ENSTGUT00000009064.1
XP_002187775.2	101.289	146.159	118.607	123.91	99.6778	139.142	128.098	102.701	162.887	94.3478	173.741	103.724	136.57	121.464	128.867	0.942556	-0.0853499	0.634309	0.998773	GeneID:100229838	RTKN2	rhotekin-2	ENSTGUG00000005245.1	protein_coding	rhotekin 2 [Source:HGNC Symbol;Acc:HGNC:19364]	ENSTGUT00000005466.1
XP_002187776.2	10.3591	12.1799	31.9326	32.7696	25.799	33.0338	23.7896	29.2085	11.7108	12.5797	27.5779	36.0779	40.884	24.3457	25.9755	0.937256	-0.0934855	0.767212	0.998773	GeneID:100231071	PRLHR	prolactin-releasing peptide receptor	ENSTGUG00000011085.1	protein_coding	prolactin releasing hormone receptor [Source:HGNC Symbol;Acc:HGNC:4464]	ENSTGUT00000011552.1
XP_002187778.2	157.689	171.331	58.3911	242.7	174.729	195.2	150.057	132.852	151.176	291.849	91.0071	161.448	147.878	166.673	160.895	1.03591	0.0508992	0.847132	0.998773	GeneID:100218707	LOC100218707	uncharacterized oxidoreductase ZK1290.5-like	.	.	.	.
XP_002187785.2	31.0773	12.1799	7.29889	2.0481	18.7629	4.0041	17.3847	8.4799	10.6462	8.8058	18.3853	13.5292	14.7878	12.5619	13.1456	0.955598	-0.0655239	0.851127	0.998773	GeneID:100224143	SERINC4	serine incorporator 4	ENSTGUG00000010186.1	protein_coding	serine incorporator 4 [Source:HGNC Symbol;Acc:HGNC:32237]	ENSTGUT00000010633.1
XP_002187789.1	200.276	155.091	182.472	259.085	152.448	165.169	172.932	261.935	176.727	135.861	140.647	135.292	217.468	185.757	177.266	1.0479	0.0675002	0.72744	0.998773	GeneID:100231286	HEXDC	hexosaminidase D	.	.	.	.
XP_002187792.1	70.2117	54.4037	31.9326	46.0823	65.6701	46.0471	69.5388	40.5151	46.8433	89.3159	59.7521	62.2343	43.4936	52.3913	58.8133	0.890806	-0.166817	0.472806	0.998773	GeneID:100229913	C2H6orf52	putative uncharacterized protein C6orf52 homolog isoform X2	.	.	.	.
XP_002187794.2	25.3223	103.935	50.1799	61.443	83.2603	80.082	56.729	42.3995	37.2617	31.4493	98.3612	71.2538	88.7269	67.3705	60.8831	1.10656	0.146075	0.647235	0.998773	GeneID:100224379	LPCAT1	lysophosphatidylcholine acyltransferase 1	ENSTGUG00000008465.1	protein_coding	lysophosphatidylcholine acyltransferase 1 [Source:HGNC Symbol;Acc:HGNC:25718]	ENSTGUT00000008840.1
XP_002187797.1	505.294	288.259	275.533	382.995	384.639	367.376	273.58	326.947	344.937	392.487	290.487	305.76	266.181	367.349	314.34	1.16864	0.224827	0.138986	0.998773	GeneID:100231053	HMBS	porphobilinogen deaminase	ENSTGUG00000000010.1	protein_coding	hydroxymethylbilane synthase [Source:HGNC Symbol;Acc:HGNC:4982]	ENSTGUT00000000014.1
XP_002187798.1	0	0.811996	1.82472	5.12025	0	0	0	0.942211	0	3.77391	0	2.70584	1.73974	1.29283	1.30882	0.987785	-0.0177311	0.985221	0.998773	GeneID:100229725	BGLAP	osteocalcin	ENSTGUG00000003747.1	protein_coding	bone gamma-carboxyglutamate protein [Source:HGNC Symbol;Acc:HGNC:1043]	ENSTGUT00000003893.1
XP_002187802.2	195.672	206.247	188.859	210.954	202.874	234.24	204.041	157.349	243.798	181.148	218.785	174.978	182.673	206.474	194.682	1.06057	0.0848441	0.491275	0.998773	GeneID:100232168	SDCCAG8	serologically defined colon cancer antigen 8	ENSTGUG00000008192.1	protein_coding	serologically defined colon cancer antigen 8 [Source:HGNC Symbol;Acc:HGNC:10671]	ENSTGUT00000008545.1
XP_002187808.1	821.823	634.169	794.666	693.282	795.077	728.746	737.477	709.485	654.742	751.009	656.354	830.693	596.732	744.627	705.213	1.05589	0.0784587	0.452097	0.998773	GeneID:100217695	RMND5A	protein RMD5 homolog A	ENSTGUG00000010838.1	protein_coding	required for meiotic nuclear division 5 homolog A [Source:HGNC Symbol;Acc:HGNC:25850]	ENSTGUT00000011292.1
XP_002187811.1	75.9668	99.8755	142.328	118.79	97.3324	108.111	109.798	138.505	99.0098	67.9304	105.715	115.449	147.008	107.067	111.917	0.95667	-0.0639068	0.724731	0.998773	GeneID:100225117	MINPP1	multiple inositol polyphosphate phosphatase 1	ENSTGUG00000005048.1	protein_coding	multiple inositol-polyphosphate phosphatase 1 [Source:HGNC Symbol;Acc:HGNC:7102]	ENSTGUT00000005256.1
XP_002187814.2	9.2081	10.5559	16.4225	9.21645	8.20876	32.0328	14.6397	8.4799	13.8401	17.6116	10.1119	15.3331	16.5276	14.2741	13.792	1.03496	0.0495689	0.871807	0.998773	GeneID:100218822	P2RY14	P2Y purinoceptor 14	ENSTGUG00000011362.1	protein_coding	purinergic receptor P2Y14 [Source:HGNC Symbol;Acc:HGNC:16442]	ENSTGUT00000011835.1
XP_002187818.1	47.1915	25.1719	31.9326	38.9139	19.9356	17.0174	35.6844	19.7864	20.2278	31.4493	30.3357	28.8623	17.3974	30.0271	26.249	1.14393	0.194002	0.499165	0.998773	GeneID:100225274	LIPT2	putative lipoyltransferase 2, mitochondrial	ENSTGUG00000013454.1	protein_coding	lipoyl(octanoyl) transferase 2 [Source:HGNC Symbol;Acc:HGNC:37216]	ENSTGUT00000014012.1
XP_002187819.1	286.602	254.967	219.879	277.518	272.062	241.247	229.661	286.432	227.829	193.728	182.933	257.957	247.044	258.712	232.226	1.11405	0.155818	0.231713	0.998773	GeneID:100226867	UVRAG	UV radiation resistance-associated gene protein	ENSTGUG00000013563.1	protein_coding	UV radiation resistance associated [Source:HGNC Symbol;Acc:HGNC:12640]	ENSTGUT00000014123.1
XP_002187820.2	29.9263	3.24798	54.7417	14.3367	4.69072	8.0082	15.5547	3.76885	1.06462	10.0638	16.5467	16.235	13.9179	19.1586	11.0217	1.73827	0.797649	0.193005	0.998773	GeneID:100220024	LOC100220024	folate receptor gamma	.	.	.	.
XP_002187821.1	420.119	327.234	391.403	433.173	437.41	371.38	395.273	336.369	438.624	462.933	418.265	402.268	413.189	396.787	409.56	0.968811	-0.0457126	0.663711	0.998773	GeneID:100228352	MORC3	MORC family CW-type zinc finger protein 3	ENSTGUG00000004803.1	protein_coding	MORC family CW-type zinc finger 3 [Source:HGNC Symbol;Acc:HGNC:23572]	ENSTGUT00000005011.1
XP_002187824.1	686.003	874.52	1048.3	944.174	947.525	902.924	924.134	880.968	809.112	696.916	937.649	948.848	830.728	900.575	861.193	1.04573	0.0645089	0.57055	0.998773	GeneID:100223709	QRICH1	glutamine-rich protein 1	ENSTGUG00000008954.1	protein_coding	glutamine rich 1 [Source:HGNC Symbol;Acc:HGNC:24713]	ENSTGUT00000009342.1
XP_002187832.1	73.6648	103.123	79.3754	71.6835	102.023	100.102	87.8385	146.985	75.5881	56.6087	113.069	190.311	129.611	88.3288	114.287	0.772866	-0.37171	0.120456	0.998773	GeneID:100223494	TMCC3	transmembrane and coiled-coil domains protein 3	ENSTGUG00000008330.1	protein_coding	transmembrane and coiled-coil domain family 3 [Source:HGNC Symbol;Acc:HGNC:29199]	ENSTGUT00000008680.1
XP_002187833.1	13.8121	8.93196	7.29889	7.16835	14.0722	1.00102	0	14.1332	14.9047	10.0638	1.83853	2.70584	0.869872	8.71409	6.35941	1.37027	0.454457	0.511313	0.998773	GeneID:100232651	SMC1B	structural maintenance of chromosomes protein 1B	ENSTGUG00000011831.1	protein_coding	structural maintenance of chromosomes 1B [Source:HGNC Symbol;Acc:HGNC:11112]	ENSTGUT00000012342.1
XP_002187838.2	0	0	0	0	0	0	0.914984	0	0	2.51594	0	0	0	0	0.490132	0.671081	-0.57544	0.688862	0.998773	GeneID:100226924	TMEM79	transmembrane protein 79	ENSTGUG00000003780.1	protein_coding	transmembrane protein 79 [Source:HGNC Symbol;Acc:HGNC:28196]	ENSTGUT00000003930.1
XP_002187842.1	491.482	571.645	658.725	631.839	542.951	651.667	667.024	564.385	700.521	509.478	633.373	619.638	655.013	591.385	621.347	0.951778	-0.0713026	0.506666	0.998773	GeneID:100229845	MAP3K4	mitogen-activated protein kinase kinase kinase 4	ENSTGUG00000009273.1	protein_coding	mitogen-activated protein kinase kinase kinase 4 [Source:HGNC Symbol;Acc:HGNC:6856]	ENSTGUT00000009727.1
XP_002187843.1	1155.62	343.474	334.837	566.3	476.108	661.677	527.946	754.711	493.984	550.991	395.283	646.696	359.257	589.669	532.696	1.10695	0.146593	0.570219	0.998773	GeneID:100220003	ANXA5	annexin A5	ENSTGUG00000001930.1	protein_coding	annexin A5 [Source:HGNC Symbol;Acc:HGNC:543]	ENSTGUT00000002011.1
XP_002187847.1	104.742	47.9078	18.2472	18.4329	43.3892	55.0563	87.8385	77.2613	69.2004	59.1246	21.1431	82.0772	35.6647	47.9626	61.7585	0.776615	-0.364729	0.333001	0.998773	GeneID:100222314	LOC100222314	gap junction alpha-3 protein-like	.	.	.	.
XP_002187850.1	9.2081	4.87198	10.036	4.0962	4.69072	8.0082	3.65994	3.76885	7.45235	8.8058	11.9504	4.50973	6.95897	6.81853	6.72944	1.01324	0.0189741	0.951582	0.998773	GeneID:100231291	GPR171	probable G-protein coupled receptor 171	ENSTGUG00000018345.1	protein_coding	G protein-coupled receptor 171 [Source:HGNC Symbol;Acc:HGNC:30057]	ENSTGUT00000019003.1
XP_002187860.1	218.692	139.663	182.472	125.958	131.34	103.106	132.673	236.495	156.499	168.568	126.858	120.861	120.912	150.205	151.838	0.989246	-0.0155982	0.94133	0.998773	GeneID:100221939	LOC100221939	coatomer subunit gamma-2 isoform X1	.	.	.	.
XP_002187864.1	1.15101	0	0	1.02405	3.51804	6.00615	0.914984	0	1.06462	0	5.51558	1.80389	0.869872	1.94987	1.45271	1.34223	0.424637	0.735087	0.998773	GeneID:100219790	OC90	otoconin-90	.	.	.	.
XP_002187869.1	13.8121	12.1799	2.73708	7.16835	5.8634	4.0041	0	10.3643	5.32311	0	2.75779	1.80389	3.47949	7.6275	3.3898	2.25013	1.17001	0.0875781	0.998773	GeneID:100230550	PRDM5	PR domain zinc finger protein 5	ENSTGUG00000001920.1	protein_coding	PR/SET domain 5 [Source:HGNC Symbol;Acc:HGNC:9349]	ENSTGUT00000002000.1
XP_002187870.1	3.45304	0.811996	0.912361	1.02405	0	0	0.914984	1.88442	2.12924	0	0.919264	1.80389	0.869872	1.03357	1.21738	0.849013	-0.236141	0.794929	0.998773	GeneID:100229519	CHRNA9	neuronal acetylcholine receptor subunit alpha-9	ENSTGUG00000008712.1	protein_coding	cholinergic receptor nicotinic alpha 9 subunit [Source:HGNC Symbol;Acc:HGNC:14079]	ENSTGUT00000009067.1
XP_002187872.1	310.773	267.959	290.131	300.047	212.255	218.223	209.531	229.9	172.469	278.012	217.866	197.526	252.263	266.565	222.509	1.19799	0.260619	0.0624559	0.998773	GeneID:100229900	SGMS1	phosphatidylcholine:ceramide cholinephosphotransferase 1	ENSTGUG00000005065.1	protein_coding	sphingomyelin synthase 1 [Source:HGNC Symbol;Acc:HGNC:29799]	ENSTGUT00000005259.1
XP_002187879.1	5.75506	0	1.82472	3.07215	0	3.00307	2.74495	1.88442	2.12924	3.77391	2.75779	0	3.47949	2.27583	2.39569	0.949972	-0.0740438	0.915255	0.998773	GeneID:100228443	HGD	homogentisate 1,2-dioxygenase	ENSTGUG00000013375.1	protein_coding	homogentisate 1,2-dioxygenase [Source:HGNC Symbol;Acc:HGNC:4892]	ENSTGUT00000013927.1
XP_002187880.1	0	2.43599	2.73708	9.21645	9.38144	0	0	0.942211	0	1.25797	0.919264	3.60779	4.34936	3.96183	1.58237	2.50373	1.32408	0.19476	0.998773	GeneID:100229020	LOC100229020	claudin-8	.	.	.	.
XP_002187883.1	0	0	0	0	0	1.00102	0.914984	2.82663	1.06462	0	0.919264	2.70584	0.869872	0.166837	1.32875	0.12556	-2.99355	0.0834879	0.998773	GeneID:100220279	C1QTNF8	complement C1q tumor necrosis factor-related protein 8	.	.	.	.
XP_002187884.2	62.1547	50.3438	40.1439	59.3949	57.4613	79.0809	53.0691	32.9774	54.2957	49.0609	46.8825	61.3324	37.4045	58.0966	47.8603	1.21388	0.279623	0.178925	0.998773	GeneID:100220832	FZD10	frizzled-10	ENSTGUG00000004812.1	protein_coding	frizzled class receptor 10 [Source:HGNC Symbol;Acc:HGNC:4039]	ENSTGUT00000004993.1
XP_002187885.1	107.044	107.183	112.22	55.2987	91.469	61.0625	87.8385	97.99	69.2004	94.3478	109.392	155.135	92.2064	89.0464	100.873	0.882758	-0.17991	0.40503	0.998773	GeneID:100217684	RTN4R	reticulon-4 receptor	.	.	.	.
XP_002187886.1	29.9263	15.4279	31.0203	32.7696	18.7629	16.0164	14.6397	20.7286	14.9047	41.513	12.8697	20.7448	18.2673	23.9872	20.524	1.16874	0.224956	0.457681	0.998773	GeneID:100222682	LOC100222682	urotensin-2 receptor-like	.	.	.	.
XP_002187887.1	130.064	187.571	197.982	169.992	194.665	165.169	161.952	243.091	191.632	96.8638	153.517	150.625	146.138	174.241	163.403	1.06633	0.0926496	0.614095	0.998773	GeneID:100225105	CERK	ceramide kinase	ENSTGUG00000003773.1	protein_coding	ceramide kinase [Source:HGNC Symbol;Acc:HGNC:19256]	ENSTGUT00000003935.1
XP_002187902.2	604.281	530.233	419.686	535.578	680.154	648.664	599.315	492.777	547.215	622.696	513.868	469.914	498.437	569.766	534.889	1.06521	0.0911312	0.467894	0.998773	GeneID:100222560	CDC14A	dual specificity protein phosphatase CDC14A	ENSTGUG00000005078.1	protein_coding	cell division cycle 14A [Source:HGNC Symbol;Acc:HGNC:1718]	ENSTGUT00000005302.1
XP_002187909.1	509.898	509.934	548.329	485.4	432.719	417.427	534.351	556.847	407.75	499.414	544.204	469.914	605.431	483.951	516.844	0.936357	-0.0948688	0.399898	0.998773	GeneID:100218179	RAB3C	ras-related protein Rab-3C	ENSTGUG00000002626.1	protein_coding	RAB3C, member RAS oncogene family [Source:HGNC Symbol;Acc:HGNC:30269]	ENSTGUT00000002726.1
XP_002187912.3	223.296	305.311	292.868	231.435	250.953	216.221	217.766	247.802	232.087	194.985	261.99	245.33	297.496	253.347	242.494	1.04476	0.0631696	0.63009	0.998773	GeneID:100225571	FSTL1	follistatin-related protein 1	ENSTGUG00000013377.1	protein_coding	follistatin like 1 [Source:HGNC Symbol;Acc:HGNC:3972]	ENSTGUT00000013929.1
XP_002187913.1	35.6814	47.9078	60.2158	78.8519	41.0438	51.0522	75.0287	48.995	53.2311	54.0927	45.9632	61.3324	76.5487	52.4588	59.3131	0.884439	-0.177166	0.410695	0.998773	GeneID:100223979	WNT11	protein Wnt-11	.	.	.	.
XP_002187917.1	497.237	643.913	389.578	503.833	476.108	374.383	320.244	445.666	391.781	395.003	355.755	357.171	467.121	480.842	390.392	1.23169	0.300641	0.0340667	0.998773	GeneID:100231560	CAMLG	calcium signal-modulating cyclophilin ligand	ENSTGUG00000001268.1	protein_coding	calcium modulating ligand [Source:HGNC Symbol;Acc:HGNC:1471]	ENSTGUT00000001319.1
XP_002187919.2	13.8121	6.49597	4.56181	4.0962	3.51804	5.00512	2.74495	2.82663	0	16.3536	14.7082	6.31363	0.869872	6.24821	6.25956	0.998187	-0.0026177	0.988042	0.998773	GeneID:100232767	TEKT4	tektin-4	.	.	.	.
XP_002187922.2	644.567	1025.55	1060.16	922.669	1024.92	879.901	1001.91	791.457	987.969	816.423	1236.41	902.849	1011.66	926.296	964.097	0.960791	-0.0577051	0.675577	0.998773	GeneID:100220420	BAZ1B	tyrosine-protein kinase BAZ1B	ENSTGUG00000003085.1	protein_coding	bromodomain adjacent to zinc finger domain 1B [Source:HGNC Symbol;Acc:HGNC:961]	ENSTGUT00000003222.1
XP_002187926.1	161.142	168.083	146.89	140.295	144.24	200.205	166.527	135.678	209.73	235.241	190.288	154.233	206.16	160.142	185.408	0.863729	-0.211349	0.169607	0.998773	GeneID:100227057	CAP2	adenylyl cyclase-associated protein 2	ENSTGUG00000005956.1	protein_coding	cyclase associated actin cytoskeleton regulatory protein 2 [Source:HGNC Symbol;Acc:HGNC:20039]	ENSTGUT00000006204.1
XP_002187927.2	155.387	193.255	217.142	147.463	167.693	212.217	172.017	179.02	168.21	115.733	227.977	294.035	231.386	182.193	198.34	0.91859	-0.122508	0.513667	0.998773	GeneID:100227610	TRIO	triple functional domain protein	ENSTGUG00000007442.1	protein_coding	trio Rho guanine nucleotide exchange factor [Source:HGNC Symbol;Acc:HGNC:12303]	ENSTGUT00000007778.1
XP_002187930.1	1.15101	0	0	0	1.17268	0	0	0	1.06462	0	0	0	0	0.387282	0.152089	2.54642	1.34847	0.817515	0.998773	GeneID:100231839	RNF223	RING finger protein 223	ENSTGUG00000004049.1	protein_coding	ring finger protein 223 [Source:HGNC Symbol;Acc:HGNC:40020]	ENSTGUT00000004206.1
XP_002187931.2	9.2081	3.24798	13.6854	11.2646	7.03608	12.0123	10.9798	15.0754	20.2278	3.77391	1.83853	9.01947	6.0891	9.40907	9.572	0.982978	-0.0247684	0.954838	0.998773	GeneID:100218251	LOC100218251	uncharacterized protein C1orf43 homolog isoform X2	.	.	.	.
XP_002187933.2	5.75506	10.5559	9.12361	20.481	4.69072	18.0184	9.14984	18.8442	9.58159	16.3536	4.59632	17.137	7.82885	11.4375	11.9273	0.958928	-0.0605061	0.916553	0.998773	GeneID:100221229	PARK2	E3 ubiquitin-protein ligase parkin	.	.	.	.
XP_002187936.1	189.917	251.719	238.126	164.872	103.196	129.132	150.057	83.8568	282.125	252.852	182.933	110.939	176.584	179.494	177.05	1.0138	0.0197786	0.928093	0.998773	GeneID:100226655	SHISA3	protein shisa-3 homolog	ENSTGUG00000008581.1	protein_coding	shisa family member 3 [Source:HGNC Symbol;Acc:HGNC:25159]	ENSTGUT00000008930.1
XP_002187946.1	2.30202	5.68397	10.036	16.3848	24.6263	12.0123	3.65994	9.42211	6.38773	25.1594	3.67705	6.31363	6.95897	11.8409	8.79698	1.34602	0.428698	0.399958	0.998773	GeneID:100231741	PPARG	peroxisome proliferator-activated receptor gamma	ENSTGUG00000004069.1	protein_coding	peroxisome proliferator activated receptor gamma [Source:HGNC Symbol;Acc:HGNC:9236]	ENSTGUT00000004249.1
XP_002187952.1	1216.62	834.732	765.471	578.588	829.085	839.86	991.843	796.169	887.894	1060.47	990.966	847.83	803.762	844.059	911.276	0.926239	-0.110544	0.453774	0.998773	GeneID:100217519	FZD9	frizzled-9	ENSTGUG00000003101.1	protein_coding	frizzled class receptor 9 [Source:HGNC Symbol;Acc:HGNC:4047]	ENSTGUT00000003224.1
XP_002187953.2	117.403	98.2515	94.8855	79.8759	118.441	119.122	100.648	130.967	78.782	96.8638	91.9264	137.998	124.392	104.663	108.797	0.962006	-0.0558821	0.711756	0.998773	GeneID:100218121	SLC35B4	UDP-xylose and UDP-N-acetylglucosamine transporter	ENSTGUG00000001953.1	protein_coding	solute carrier family 35 member B4 [Source:HGNC Symbol;Acc:HGNC:20584]	ENSTGUT00000002029.1
XP_002187961.1	26.4733	63.3357	52.0046	63.4911	46.9072	51.0522	41.1743	44.2839	55.3603	42.771	34.932	51.411	34.7949	50.544	43.5325	1.16106	0.215448	0.296451	0.998773	GeneID:100225862	TTC7A	tetratricopeptide repeat protein 7A	ENSTGUG00000002614.1	protein_coding	tetratricopeptide repeat domain 7A [Source:HGNC Symbol;Acc:HGNC:19750]	ENSTGUT00000002724.1
XP_002187962.2	85.1749	44.6598	20.9843	12.2886	23.4536	36.0369	36.5994	17.902	18.0986	26.4174	14.7082	16.235	41.7538	37.0997	24.5306	1.51238	0.596822	0.134361	0.998773	GeneID:100220327	PRR18	proline-rich protein 18	.	.	.	.
XP_002187964.2	765.423	550.533	655.988	646.176	612.139	448.459	572.78	696.294	655.807	901.965	553.397	654.813	563.677	613.12	656.962	0.933265	-0.0996412	0.496768	0.998773	GeneID:100221921	EXOSC9	exosome complex component RRP45	.	.	.	.
XP_002187967.2	13.8121	15.4279	23.7214	12.2886	19.9356	13.0133	12.8098	9.42211	28.7448	52.8348	14.7082	20.7448	18.2673	16.3665	22.5045	0.727253	-0.459471	0.248134	0.998773	GeneID:100226174	IL2RG	cytokine receptor common subunit gamma	.	.	.	.
XP_002187968.1	145.028	107.183	53.8293	181.257	84.433	155.159	119.863	147.927	158.629	103.154	177.418	288.623	53.9321	121.148	149.935	0.808004	-0.307565	0.32853	0.998773	GeneID:100228266	SLC18A2	synaptic vesicular amine transporter	.	.	.	.
XP_002187969.1	0	0	0	2.0481	2.34536	0	1.82997	1.88442	2.12924	0	0	0	0	0.732243	0.834805	0.877143	-0.189116	0.886467	0.998773	GeneID:100230971	CDK15	cyclin-dependent kinase 15	ENSTGUG00000010151.1	protein_coding	cyclin dependent kinase 15 [Source:HGNC Symbol;Acc:HGNC:14434]	ENSTGUT00000010594.1
XP_002187970.2	10.3591	17.0519	31.9326	43.0101	45.7345	46.0471	18.2997	26.3819	47.908	35.2232	17.466	21.6467	28.7058	32.3559	27.9473	1.15775	0.211319	0.530406	0.998773	GeneID:100232188	VCAM1	vascular cell adhesion protein 1 isoform X1	ENSTGUG00000005109.1	protein_coding	vascular cell adhesion molecule 1 [Source:HGNC Symbol;Acc:HGNC:12663]	ENSTGUT00000005313.1
XP_002187975.2	184.162	265.523	250.899	196.618	218.118	287.294	252.536	191.269	253.38	196.243	286.81	191.213	270.53	233.769	234.569	0.996591	-0.00492692	0.979323	0.998773	GeneID:100219804	LRRC58	leucine-rich repeat-containing protein 58	ENSTGUG00000013378.1	protein_coding	leucine rich repeat containing 58 [Source:HGNC Symbol;Acc:HGNC:26968]	ENSTGUT00000013931.1
XP_002187977.1	67.9097	62.5237	72.9889	74.7557	82.0876	58.0594	80.5186	57.4749	77.7174	44.029	85.4915	66.7441	77.4186	69.7208	69.9134	0.997245	-0.00397993	0.937969	0.998773	GeneID:100222798	PDPR	pyruvate dehydrogenase phosphatase regulatory subunit, mitochondrial	ENSTGUG00000006237.1	protein_coding	pyruvate dehydrogenase phosphatase regulatory subunit [Source:HGNC Symbol;Acc:HGNC:30264]	ENSTGUT00000006496.1
XP_002187980.1	331.491	355.654	308.378	326.672	424.51	433.444	351.354	362.751	320.451	376.133	433.892	323.799	334.901	363.358	357.612	1.01607	0.0229989	0.852208	0.998773	GeneID:100232625	UBAC1	ubiquitin-associated domain-containing protein 1	ENSTGUG00000006430.1	protein_coding	UBA domain containing 1 [Source:HGNC Symbol;Acc:HGNC:30221]	ENSTGUT00000006682.1
XP_002187982.1	0	1.62399	0	2.0481	0	0	4.57492	2.82663	2.12924	0	0	1.80389	1.73974	0.612015	1.86778	0.327671	-1.60968	0.208174	0.998773	GeneID:100218464	LOC100218464	C-C motif chemokine 4 homolog	.	.	.	.
XP_002187983.1	74.8158	34.1038	53.8293	67.5873	38.6984	43.0441	41.1743	72.5503	69.2004	49.0609	38.6091	22.5487	27.8359	52.0131	45.8542	1.13432	0.181822	0.524223	0.998773	GeneID:100229983	FKBP6	inactive peptidyl-prolyl cis-trans isomerase FKBP6	ENSTGUG00000003103.1	protein_coding	FK506 binding protein 6 [Source:HGNC Symbol;Acc:HGNC:3722]	ENSTGUT00000003231.1
XP_002187984.1	4.60405	4.87198	7.29889	6.1443	4.69072	2.00205	11.8948	2.82663	11.7108	8.8058	4.59632	1.80389	2.60962	4.93533	6.32113	0.780768	-0.357035	0.553822	0.998773	GeneID:100221639	CD36	platelet glycoprotein 4	.	.	.	.
XP_002187987.1	2.30202	0	0	0	1.17268	0	0	2.82663	0	0	0	0	0	0.579117	0.403805	1.43415	0.520198	0.874519	0.998773	GeneID:100220226	WNT7B	protein Wnt-7b isoform X2	ENSTGUG00000011806.1	protein_coding	Wnt family member 7B [Source:HGNC Symbol;Acc:HGNC:12787]	ENSTGUT00000012300.1
[truncated: 14,140 more rows]
